# Supplementary material for: Genetic basis of pyrethroid resistance in a population of Anopheles arabiensis, the primary malaria vector in Lower Moshi, north-eastern Tanzania
Source: Parasit Vectors. 2014 Jun 19;7:274. doi: 10.1186/1756-3305-7-274 (PMC4082164; doi:10.1186/1756-3305-7-274)
Supplement: Additional file 1 — Full microarray results from both experiments. [file 1756-3305-7-274-S1.xlsx]

## Sheet: Full microarrays results 
																				significant @ logQ of	Exp_1		6854					7342			Exp_2		1017					87	85
																					1. Survivors vs. Mbugani unexposed(sym)					2. Survivors vs. Harusini unexposed (allo)					Survivors vs. Mbugani unexposed							All significant
orig_order	ProbeName	Description	GeneName	SystematicName	Gene	Chromosome Name	Gene Start (bp)	Gene End (bp)	Strand	Associated Gene Name	Transcript count	Gene Biotype	Description	Description	Comment	ProbeID	Status	Gene	Description		logFC.1	Pval.1	logQval.1	significant	up/down	logFC.2	Pval.2	logQval.2	significant	up/down	logFC.2	Pval.2	logQval.2	significant	up/down		either	up	down
7108	CUST_1_PI422575199	methylenetetrahydrofolate dehydrogenase	AGAP004677-RB	AGAP004677-RB	AGAP004677	2L	157348	186936	-1	0	2	protein_coding	0	methylenetetrahydrofolate dehydrogenase		CUST_1_PI4225	WGtarget	AGAP004677-RB	Unknown		0.842069	2.03024e-08	5.46607	1	up	0.757703	5.88695e-08	5.26864	1	up	0.338787	0.103195	0.871438	0	up
14307	CUST_10_PI422575199	coiled-coil domain-containing protein 86	AGAP004684-RA	AGAP004684-RA	AGAP004684	2L	493039	493543	1	0	1	protein_coding	0	coiled-coil domain-containing protein 86		CUST_10_PI422	WGtarget	AGAP004684-RA	Unknown		0.111338	0.184956	0.968752	0	up	0.0705972	0.389831	0.732607	0	up	0.229582	0.318846	0.556417	0	up
13865	CUST_100_PI422575199	adhesion regulating molecule 1 (110 kda cell membrane glycoprotein)	AGAP004758-RB	AGAP004758-RB	AGAP004758	2L	3070600	3072473	-1	0	3	protein_coding	0	adhesion regulating molecule 1 (110 kda cell membrane glycoprotein)		CUST_100_PI42	WGtarget	AGAP004758-RB	Unknown		-0.00557611	0.948044	0.465946	0	down	0.257835	0.0122446	1.83387	1	up	0.159892	0.275862	0.592319	0	up
10997	CUST_1000_PI422575199	major sperm protein	AGAP005556-RA	AGAP005556-RA	AGAP005556	2L	17005434	17017978	-1	0	2	protein_coding	0	major sperm protein		CUST_1000_PI4	WGtarget	AGAP005556-RA	Unknown		0.383098	0.000473609	2.89074	1	up	0.152891	0.0708293	1.27075	0	up	-0.259701	0.173622	0.720013	0	down
10342	CUST_10000_PI422575199	anopheles gambiae pest agap012722-pa	AGAP011403-RA	AGAP011403-RA	AGAP011403	3L	23870133	23871795	-1	0	1	protein_coding	0	anopheles gambiae pest agap012722-pa		CUST_10000_PI	WGtarget	AGAP011403-RA	Unknown		-0.0825763	0.0200493	1.67277	1	down	-0.0165487	0.599714	0.600909	0	down	-0.0536847	0.155499	0.750561	0	down
7694	CUST_10001_PI422575199	anopheles gambiae pest agap012546-pa	AGAP011404-RA	AGAP011404-RA	AGAP011404	3L	23873829	23875331	-1	0	1	protein_coding	0	anopheles gambiae pest agap012546-pa		CUST_10001_PI	WGtarget	AGAP011404-RA	Unknown		-0.0250921	0.621062	0.590348	0	down	-0.135658	0.0229507	1.62935	1	down	-0.0221904	0.716092	0.37474	0	down
93	CUST_10002_PI422575199	novel krab box and zinc c2h2 type domain containing protein	AGAP011405-RA	AGAP011405-RA	AGAP011405	3L	23876713	23878295	-1	0	1	protein_coding	0	novel krab box and zinc c2h2 type domain containing protein		CUST_10002_PI	WGtarget	AGAP011405-RA	Unknown		0.0258851	0.445192	0.691469	0	up	0.00761097	0.824536	0.506306	0	up	0.0260675	0.52487	0.442515	0	up
11507	CUST_10003_PI422575199	regulator of sex-limitation	AGAP011406-RA	AGAP011406-RA	AGAP011406	3L	23880452	23894980	1	0	1	protein_coding	0	regulator of sex-limitation		CUST_10003_PI	WGtarget	AGAP011406-RA	Unknown		0.235114	0.00216011	2.40926	1	up	-0.19881	0.00623633	2.05738	1	down	0.177676	0.00835225	1.69207	1	up
14198	CUST_10004_PI422575199	zinc finger protein 436	AGAP011407-RA	AGAP011407-RA	AGAP011407	3L	23895715	23896938	-1	0	1	protein_coding	0	zinc finger protein 436		CUST_10004_PI	WGtarget	AGAP011407-RA	Unknown		0.0354761	0.335858	0.779512	0	up	0.0136517	0.713904	0.548365	0	up	-0.0813886	0.180835	0.708733	0	down
10985	CUST_10005_PI422575199	anopheles gambiae pest agap012816-pa	AGAP011408-RA	AGAP011408-RA	AGAP011408	3L	23900695	23901742	-1	0	1	protein_coding	0	anopheles gambiae pest agap012816-pa		CUST_10005_PI	WGtarget	AGAP011408-RA	Unknown		-0.0235257	0.610325	0.595586	0	down	-0.0623769	0.198251	0.946834	0	down	0.0455732	0.49834	0.454219	0	up
13786	CUST_10006_PI422575199	anopheles gambiae pest agap012719-pa	AGAP011409-RA	AGAP011409-RA	AGAP011409	3L	23904663	23905631	-1	0	1	protein_coding	0	anopheles gambiae pest agap012719-pa		CUST_10006_PI	WGtarget	AGAP011409-RA	Unknown		0.0402899	0.153292	1.0264	0	up	0.014856	0.594563	0.603529	0	up	-0.0103817	0.801358	0.350652	0	down
12197	CUST_10007_PI422575199	zinc finger protein 729-like	AGAP011410-RA	AGAP011410-RA	AGAP011410	3L	23907643	23946021	-1	0	1	protein_coding	0	zinc finger protein 729-like		CUST_10007_PI	WGtarget	AGAP011410-RA	Unknown		0.0282463	0.483491	0.665934	0	up	0.00862668	0.829504	0.504495	0	up	0.0111665	0.783669	0.35558	0	up
10700	CUST_10008_PI422575199	zinc finger protein	AGAP011411-RA	AGAP011411-RA	AGAP011411	3L	23946594	23947258	-1	0	1	protein_coding	0	zinc finger protein		CUST_10008_PI	WGtarget	AGAP011411-RA	Unknown		0.000301905	0.990655	0.453752	0	up	-0.0166099	0.538919	0.633122	0	down	-0.024529	0.656125	0.393987	0	down
14738	CUST_10009_PI422575199	cg1397-pa	AGAP011412-RA	AGAP011412-RA	AGAP011412	3L	23948144	23949375	-1	0	1	protein_coding	0	cg1397-pa		CUST_10009_PI	WGtarget	AGAP011412-RA	Unknown		0.00388195	0.915706	0.475631	0	up	-0.0408862	0.292038	0.824304	0	down	0.0140037	0.752279	0.364393	0	up
2782	CUST_1001_PI422575199	motile sperm domain-containing protein 2	AGAP005556-RB	AGAP005556-RB	AGAP005556	2L	17005434	17017978	-1	0	2	protein_coding	0	motile sperm domain-containing protein 2		CUST_1001_PI4	WGtarget	AGAP005556-RB	Unknown		0.218617	0.0224047	1.6373	1	up	0.0102742	0.902278	0.479907	0	up	-0.28058	0.182255	0.70647	0	down
9668	CUST_10010_PI422575199	ccr4-associated factor	AGAP011413-RA	AGAP011413-RA	AGAP011413	3L	23951631	23954573	1	0	1	protein_coding	0	ccr4-associated factor		CUST_10010_PI	WGtarget	AGAP011413-RA	Unknown		0.318857	0.000576855	2.8295	1	up	0.215056	0.00810324	1.97039	1	up	0.0949878	0.334283	0.545152	0	up
7740	CUST_10011_PI422575199	protein phosphatase-7	AGAP011414-RA	AGAP011414-RA	AGAP011414	3L	24018075	24029486	1	0	1	protein_coding	0	protein phosphatase-7		CUST_10011_PI	WGtarget	AGAP011414-RA	Unknown		0.111619	0.000367269	2.96958	1	up	0.0789494	0.00429724	2.18131	1	up	-0.041298	0.214836	0.659804	0	down
1954	CUST_10012_PI422575199	peritrophic matrix protein 9	AGAP011415-RA	AGAP011415-RA	AGAP011415	3L	24038267	24039058	-1	0	1	protein_coding	0	peritrophic matrix protein 9		CUST_10012_PI	WGtarget	AGAP011415-RA	Unknown		-0.130943	0.019448	1.68196	1	down	-0.0203315	0.679907	0.563513	0	down	-0.0733016	0.294954	0.575851	0	down
3025	CUST_10013_PI422575199	peritrophic matrix protein 9	AGAP011416-RA	AGAP011416-RA	AGAP011416	3L	24058181	24058897	1	0	1	protein_coding	0	peritrophic matrix protein 9		CUST_10013_PI	WGtarget	AGAP011416-RA	Unknown		-0.10315	0.0288904	1.55782	1	down	-0.0367675	0.394108	0.729165	0	down	-0.0693684	0.331217	0.54718	0	down
14343	CUST_10014_PI422575199	twin of eyg	AGAP011417-RA	AGAP011417-RA	AGAP011417	3L	24124275	24148989	1	0	1	protein_coding	0	twin of eyg		CUST_10014_PI	WGtarget	AGAP011417-RA	Unknown		-0.0903574	0.0292991	1.55298	1	down	-0.0157851	0.673517	0.566411	0	down	-0.0719215	0.204258	0.673897	0	down
11155	CUST_10015_PI422575199	zinc finger protein 729-like	AGAP011418-RA	AGAP011418-RA	AGAP011418	3L	24194093	24215261	-1	0	1	protein_coding	0	zinc finger protein 729-like		CUST_10015_PI	WGtarget	AGAP011418-RA	Unknown		0.0385463	0.177925	0.980696	0	up	0.00306433	0.913865	0.476179	0	up	-0.0436448	0.362411	0.525503	0	down
3805	CUST_10016_PI422575199	anopheles gambiae pest agap012767-pa	AGAP011419-RA	AGAP011419-RA	AGAP011419	3L	24215619	24216218	-1	0	1	protein_coding	0	anopheles gambiae pest agap012767-pa		CUST_10016_PI	WGtarget	AGAP011419-RA	Unknown		-0.0400024	0.242753	0.882783	0	down	-0.00685605	0.840803	0.500691	0	down	-0.0964859	0.24759	0.620553	0	down
6372	CUST_10017_PI422575199	isoform a	AGAP011420-RA	AGAP011420-RA	AGAP011420	3L	24337492	24348581	1	0	1	protein_coding	0	isoform a		CUST_10017_PI	WGtarget	AGAP011420-RA	Unknown		-0.0255625	0.398132	0.726154	0	down	-0.000341983	0.991135	0.453662	0	down	-0.0331347	0.426635	0.487649	0	down
12206	CUST_10018_PI422575199	guanyl-nucleotide exchange factor	AGAP011421-RA	AGAP011421-RA	AGAP011421	3L	24378457	24402690	1	0	1	protein_coding	0	guanyl-nucleotide exchange factor		CUST_10018_PI	WGtarget	AGAP011421-RA	Unknown		0.0683858	0.320263	0.794512	0	up	0.138843	0.0603088	1.32153	1	up	-0.421819	0.0171636	1.44593	1	down
13581	CUST_10019_PI422575199	nuclear lim interactor-interacting factor	AGAP011422-RA	AGAP011422-RA	AGAP011422	3L	24427151	24430236	-1	0	1	protein_coding	0	nuclear lim interactor-interacting factor		CUST_10019_PI	WGtarget	AGAP011422-RA	Unknown		0.24443	0.000948033	2.67138	1	up	0.44126	9.15515e-06	4.04104	1	up	0.0430321	0.320675	0.555102	0	up
5534	CUST_1002_PI422575199	xenotropic and polytropic murine leukemia virus receptor xpr1	AGAP005557-RA	AGAP005557-RA	AGAP005557	2L	17025733	17030052	1	0	1	protein_coding	0	xenotropic and polytropic murine leukemia virus receptor xpr1		CUST_1002_PI4	WGtarget	AGAP005557-RA	Unknown		-0.442905	0.000119245	3.31299	1	down	-0.186995	0.0287617	1.55939	1	down	0.491388	0.00226157	2.16131	1	up
5030	CUST_10020_PI422575199	proteasome subunit beta type 7	AGAP011423-RA	AGAP011423-RA	AGAP011423	3L	24476267	24477422	1	0	1	protein_coding	0	proteasome subunit beta type 7		CUST_10020_PI	WGtarget	AGAP011423-RA	Unknown		-0.133288	0.0252042	1.60033	1	down	-0.00497118	0.925069	0.472706	0	down	0.226629	0.14989	0.761491	0	up
13156	CUST_10021_PI422575199	ribosomal protein s16	AGAP011424-RA	AGAP011424-RA	AGAP011424	3L	24478352	24479192	-1	0	1	protein_coding	0	ribosomal protein s16		CUST_10021_PI	WGtarget	AGAP011424-RA	Unknown		0.351993	0.00012584	3.29628	1	up	-0.0948569	0.134849	1.06653	0	down	-0.0143959	0.927533	0.317982	0	down
10479	CUST_10022_PI422575199	structural maintenance of chromosomes smc2	AGAP011425-RA	AGAP011425-RA	AGAP011425	3L	24479909	24486116	1	0	1	protein_coding	0	structural maintenance of chromosomes smc2		CUST_10022_PI	WGtarget	AGAP011425-RA	Unknown		0.0109502	0.810662	0.511037	0	up	0.0551495	0.248548	0.875092	0	up	0.14483	0.0395534	1.1724	0	up
9064	CUST_10023_PI422575199	sodium-dependent phosphate transporter	AGAP011426-RA	AGAP011426-RA	AGAP011426	3L	24491008	24493613	-1	0	1	protein_coding	0	sodium-dependent phosphate transporter		CUST_10023_PI	WGtarget	AGAP011426-RA	Unknown		0.380996	0.00395958	2.20939	1	up	0.255503	0.0358202	1.48823	1	up	-0.0485575	0.928859	0.317792	0	down
670	CUST_10024_PI422575199	serine proteinase	AGAP011427-RA	AGAP011427-RA	AGAP011427	3L	24494750	24549657	1	0	1	protein_coding	0	serine proteinase		CUST_10024_PI	WGtarget	AGAP011427-RA	Unknown		-0.0688003	0.0916773	1.18903	0	down	-0.0119098	0.759843	0.530286	0	down	-0.079293	0.162368	0.738847	0	down
5181	CUST_10025_PI422575199	anionic trypsin-2	AGAP011429-RA	AGAP011429-RA	AGAP011429	3L	24551914	24552717	1	0	1	protein_coding	0	anionic trypsin-2		CUST_10025_PI	WGtarget	AGAP011429-RA	Unknown		-0.0198039	0.635545	0.583299	0	down	-0.0623323	0.165268	1.00347	0	down	0.0172107	0.598179	0.414153	0	up
3114	CUST_10026_PI422575199	trypsin 5	AGAP011430-RA	AGAP011430-RA	AGAP011430	3L	24552801	24554920	1	0	1	protein_coding	0	trypsin 5		CUST_10026_PI	WGtarget	AGAP011430-RA	Unknown		-0.0522031	0.199493	0.944823	0	down	0.0437528	0.285645	0.831574	0	up	-0.0112798	0.812426	0.347587	0	down
5105	CUST_10027_PI422575199	trypsin 5	AGAP011431-RA	AGAP011431-RA	AGAP011431	3L	24557531	24558724	1	0	1	protein_coding	0	trypsin 5		CUST_10027_PI	WGtarget	AGAP011431-RA	Unknown		-0.31212	0.00154788	2.51811	1	down	-0.339785	0.000889425	2.69214	1	down	-0.00828761	0.910752	0.322261	0	down
211	CUST_10028_PI422575199	trypsin 5	AGAP011432-RA	AGAP011432-RA	AGAP011432	3L	24563969	24564672	1	0	1	protein_coding	0	trypsin 5		CUST_10028_PI	WGtarget	AGAP011432-RA	Unknown		-0.478908	5.57749e-06	4.16788	1	down	-0.534307	2.10159e-06	4.42976	1	down	0.0202794	0.807734	0.348863	0	up
10488	CUST_10029_PI422575199	pickpocket	AGAP011433-RA	AGAP011433-RA	AGAP011433	3L	24588653	24590037	-1	0	1	protein_coding	0	pickpocket		CUST_10029_PI	WGtarget	AGAP011433-RA	Unknown		-0.11837	0.073647	1.25834	0	down	0.000206119	0.99731	0.451949	0	up	-0.110559	0.33025	0.547895	0	down
10100	CUST_1003_PI422575199	mitochondrial processing peptidase beta subunit	AGAP005558-RA	AGAP005558-RA	AGAP005558	2L	17030571	17032220	1	0	1	protein_coding	0	mitochondrial processing peptidase beta subunit		CUST_1003_PI4	WGtarget	AGAP005558-RA	Unknown		-0.247118	0.00353451	2.24665	1	down	-0.779526	3.57995e-07	4.86882	1	down	0.448529	0.174449	0.71876	0	up
4743	CUST_10030_PI422575199	zinc carboxypeptidase a 1	AGAP011434-RA	AGAP011434-RA	AGAP011434	3L	24593683	24595146	-1	0	1	protein_coding	0	zinc carboxypeptidase a 1		CUST_10030_PI	WGtarget	AGAP011434-RA	Unknown		-0.0449528	0.132353	1.07263	0	down	-0.0286657	0.337974	0.777487	0	down	0.0985164	0.453197	0.474967	0	up
3659	CUST_10031_PI422575199	zinc carboxypeptidase a 1	AGAP011435-RA	AGAP011435-RA	AGAP011435	3L	24596198	24597788	-1	0	1	protein_coding	0	zinc carboxypeptidase a 1		CUST_10031_PI	WGtarget	AGAP011435-RA	Unknown		0.504254	0.000126329	3.29503	1	up	0.142799	0.123095	1.09553	0	up	-0.540846	0.0508433	1.09068	0	down
10741	CUST_10032_PI422575199	transcription factor coe3	AGAP011436-RA	AGAP011436-RA	AGAP011436	3L	24622515	24643789	1	0	1	protein_coding	0	transcription factor coe3		CUST_10032_PI	WGtarget	AGAP011436-RA	Unknown		-0.0720658	0.0622207	1.31175	1	down	-0.0295232	0.427275	0.704428	0	down	-0.0498839	0.238174	0.630935	0	down
1885	CUST_10033_PI422575199	transcription factor coe3	AGAP011437-RA	AGAP011437-RA	AGAP011437	3L	24686518	24712240	1	0	1	protein_coding	0	transcription factor coe3		CUST_10033_PI	WGtarget	AGAP011437-RA	Unknown		-0.0977898	0.0694379	1.27687	0	down	-0.00675141	0.892649	0.483059	0	down	-0.0448105	0.433697	0.484492	0	down
12405	CUST_10034_PI422575199	casein kinase ii subunit beta	AGAP011438-RA	AGAP011438-RA	AGAP011438	3L	24716859	24720642	1	0	1	protein_coding	0	casein kinase ii subunit beta		CUST_10034_PI	WGtarget	AGAP011438-RA	Unknown		-0.0317655	0.2037	0.938282	0	down	-0.0201784	0.42601	0.705387	0	down	-0.0330536	0.512127	0.448266	0	down
14004	CUST_10035_PI422575199	isoform b	AGAP011439-RA	AGAP011439-RA	AGAP011439	3L	24726293	24727765	-1	0	1	protein_coding	0	isoform b		CUST_10035_PI	WGtarget	AGAP011439-RA	Unknown		0.0369055	0.281114	0.836603	0	up	0.00740825	0.828465	0.504919	0	up	0.0322303	0.656612	0.393857	0	up
5507	CUST_10036_PI422575199	pumilio domain-containing protein c14orf21-like	AGAP011440-RA	AGAP011440-RA	AGAP011440	3L	24728596	24730374	1	0	1	protein_coding	0	pumilio domain-containing protein c14orf21-like		CUST_10036_PI	WGtarget	AGAP011440-RA	Unknown		-0.00775264	0.83292	0.503264	0	down	0.0239642	0.527779	0.639411	0	up	0.00573705	0.889803	0.32772	0	up
4218	CUST_10037_PI422575199		AGAP011441-RA	AGAP011441-RA	AGAP011441	3L	24732444	24745095	1		1	protein_coding	0	0		CUST_10037_PI	WGtarget	AGAP011441-RA	Unknown		0.00813799	0.801782	0.514176	0	up	-0.0737938	0.0480303	1.39474	1	down	-0.0826817	0.319533	0.555958	0	down
1080	CUST_10038_PI422575199	retinoid-inducible serine carboxypeptidase	AGAP011442-RA	AGAP011442-RA	AGAP011442	3L	24745730	24749233	1	0	1	protein_coding	0	retinoid-inducible serine carboxypeptidase		CUST_10038_PI	WGtarget	AGAP011442-RA	Unknown		0.690177	0.0579946	1.33449	1	up	0.923624	0.0178854	1.70882	1	up	1.03918	0.0964045	0.89214	0	up
7356	CUST_10039_PI422575199	retinoid-inducible serine carboxypeptidase	AGAP011443-RA	AGAP011443-RA	AGAP011443	3L	24750241	24752941	1	0	1	protein_coding	0	retinoid-inducible serine carboxypeptidase		CUST_10039_PI	WGtarget	AGAP011443-RA	Unknown		0.00908688	0.837049	0.501978	0	up	-0.12829	0.0159196	1.7471	1	down	-0.0362819	0.609847	0.409986	0	down
1855	CUST_1004_PI422575199	26s proteasome non-atpase regulatory subunit	AGAP005559-RA	AGAP005559-RA	AGAP005559	2L	17032428	17034254	1	0	1	protein_coding	0	26s proteasome non-atpase regulatory subunit		CUST_1004_PI4	WGtarget	AGAP005559-RA	Unknown		-0.173561	0.00143939	2.54016	1	down	-0.0575343	0.181889	0.973942	0	down	0.129036	0.389583	0.509013	0	up
9288	CUST_10040_PI422575199	proteasome subunit beta type	AGAP011444-RA	AGAP011444-RA	AGAP011444	3L	24754680	24755932	1	0	1	protein_coding	0	proteasome subunit beta type		CUST_10040_PI	WGtarget	AGAP011444-RA	Unknown		-0.195685	0.00448298	2.16745	1	down	-0.107806	0.0733779	1.25966	0	down	0.243101	0.239829	0.629166	0	up
3742	CUST_10041_PI422575199	membrane protein	AGAP011445-RA	AGAP011445-RA	AGAP011445	3L	24756110	24757039	-1	0	1	protein_coding	0	membrane protein		CUST_10041_PI	WGtarget	AGAP011445-RA	Unknown		0.229268	0.00152979	2.52171	1	up	0.016096	0.770029	0.52615	0	up	0.200696	0.382549	0.512982	0	up
11097	CUST_10042_PI422575199	far upstream binding protein	AGAP011446-RA	AGAP011446-RA	AGAP011446	3L	24763465	24770180	-1	0	1	protein_coding	0	far upstream binding protein		CUST_10042_PI	WGtarget	AGAP011446-RA	Unknown		0.0496307	0.179525	0.977801	0	up	0.0526841	0.170084	0.994751	0	up	-0.0251374	0.439986	0.481269	0	down
2546	CUST_10043_PI422575199	isoform d	AGAP011447-RA	AGAP011447-RA	AGAP011447	3L	24774637	24778230	-1	0	1	protein_coding	0	isoform d		CUST_10043_PI	WGtarget	AGAP011447-RA	Unknown		0.562244	0.000181476	3.18384	1	up	0.952493	2.06291e-06	4.43344	1	up	-0.230395	0.0926855	0.903866	0	down
9621	CUST_10044_PI422575199	flap endonuclease-1	AGAP011448-RA	AGAP011448-RA	AGAP011448	3L	24780173	24781428	1	Fen1	1	protein_coding	Flap endonuclease 1 [Source:UniProtKB/Swiss-Prot;Acc:Q7Q323]	flap endonuclease-1		CUST_10044_PI	WGtarget	AGAP011448-RA	Unknown		0.118678	0.0085213	1.95356	1	up	0.158131	0.0015972	2.50809	1	up	-0.00278952	0.950617	0.312731	0	down
3211	CUST_10045_PI422575199	integrator complex subunit 8	AGAP011449-RA	AGAP011449-RA	AGAP011449	3L	24781598	24786212	-1	0	1	protein_coding	0	integrator complex subunit 8		CUST_10045_PI	WGtarget	AGAP011449-RA	Unknown		0.0420014	0.413025	0.715058	0	up	-0.0297171	0.562525	0.620071	0	down	0.151732	0.0496619	1.09815	0	up
7936	CUST_10046_PI422575199	dopamine beta hydroxylase	AGAP011450-RA	AGAP011450-RA	AGAP011450	3L	24789474	24796670	-1	0	1	protein_coding	0	dopamine beta hydroxylase		CUST_10046_PI	WGtarget	AGAP011450-RA	Unknown		-0.0361621	0.38273	0.738211	0	down	0.0214049	0.609433	0.595985	0	up	-0.0409946	0.53009	0.440301	0	down
2707	CUST_10047_PI422575199	moxd1-like protein 1	AGAP011451-RA	AGAP011451-RA	AGAP011451	3L	24837125	24838804	-1	0	1	protein_coding	0	moxd1-like protein 1		CUST_10047_PI	WGtarget	AGAP011451-RA	Unknown		-0.0924699	0.0365458	1.48148	1	down	-0.0117522	0.770406	0.52598	0	down	-0.037833	0.609118	0.410187	0	down
3598	CUST_10048_PI422575199	bombesin receptor subtype-3	AGAP011452-RA	AGAP011452-RA	AGAP011452	3L	24864525	24872570	-1	GPRGRP1	1	protein_coding	putative gastrin/bombesin receptor 1 [Source:VB Community Annotation;Acc:GPRGRP1]	bombesin receptor subtype-3		CUST_10048_PI	WGtarget	AGAP011452-RA	Unknown		0.0359264	0.491437	0.661105	0	up	0.0312178	0.560539	0.621186	0	up	-0.164012	0.0185336	1.4203	1	down
3339	CUST_10049_PI422575199	transferrin	AGAP011453-RA	AGAP011453-RA	AGAP011453	3L	24910171	24914786	1	0	1	protein_coding	0	transferrin		CUST_10049_PI	WGtarget	AGAP011453-RA	Unknown		-0.265742	0.0311535	1.53291	1	down	-0.336782	0.0109	1.87179	1	down	0.389238	0.401629	0.502	0	up
1018	CUST_1005_PI422575199	microspherule protein 1	AGAP005560-RA	AGAP005560-RA	AGAP005560	2L	17034494	17036297	-1	0	1	protein_coding	0	microspherule protein 1		CUST_1005_PI4	WGtarget	AGAP005560-RA	Unknown		-0.183135	0.00744504	1.99792	1	down	-0.0767346	0.201676	0.941516	0	down	0.196207	0.343568	0.53843	0	up
8867	CUST_10050_PI422575199	anastral spindle 3	AGAP011454-RA	AGAP011454-RA	AGAP011454	3L	24917328	24922378	-1	0	1	protein_coding	0	anastral spindle 3		CUST_10050_PI	WGtarget	AGAP011454-RA	Unknown		0.407345	0.000716415	2.76176	1	up	0.441623	0.000417077	2.9307	1	up	0.186726	0.336749	0.54335	0	up
2125	CUST_10051_PI422575199	upf0598 protein c8orf82 homolog	AGAP011455-RA	AGAP011455-RA	AGAP011455	3L	24928312	24929105	1	0	1	protein_coding	0	upf0598 protein c8orf82 homolog		CUST_10051_PI	WGtarget	AGAP011455-RA	Unknown		0.0342185	0.58078	0.610924	0	up	0.0747406	0.248166	0.875611	0	up	0.29365	0.197184	0.683885	0	up
7311	CUST_10052_PI422575199	mitochondrial cholesterol transporter	AGAP011456-RA	AGAP011456-RA	AGAP011456	3L	24932240	24933361	1	0	1	protein_coding	0	mitochondrial cholesterol transporter		CUST_10052_PI	WGtarget	AGAP011456-RA	Unknown		-0.0455184	0.260611	0.860254	0	down	-0.134519	0.00575942	2.08335	1	down	-0.129938	0.13657	0.788976	0	down
14641	CUST_10053_PI422575199	ribose-5-phosphate isomerase	AGAP011457-RA	AGAP011457-RA	AGAP011457	3L	24933284	24934284	-1	0	1	protein_coding	0	ribose-5-phosphate isomerase		CUST_10053_PI	WGtarget	AGAP011457-RA	Unknown		0.440783	0.000146726	3.25004	1	up	0.173188	0.0433798	1.42679	1	up	0.206559	0.357628	0.528706	0	up
411	CUST_10054_PI422575199	fk506-binding protein 6	AGAP011458-RA	AGAP011458-RA	AGAP011458	3L	24936771	24938084	1	0	1	protein_coding	0	fk506-binding protein 6		CUST_10054_PI	WGtarget	AGAP011458-RA	Unknown		0.216719	0.00911648	1.93127	1	up	0.122183	0.105688	1.14449	0	up	0.212921	0.226729	0.644108	0	up
6335	CUST_10055_PI422575199	cyclic-nucleotide-gated cation channel	AGAP011459-RA	AGAP011459-RA	AGAP011459	3L	24939356	24942598	1	0	1	protein_coding	0	cyclic-nucleotide-gated cation channel		CUST_10055_PI	WGtarget	AGAP011459-RA	Unknown		0.116029	0.0121862	1.83533	1	up	-0.157315	0.00217437	2.40746	1	down	-0.264168	0.000166176	3.14311	1	down
4494	CUST_10056_PI422575199	salivary cysteine-rich peptide	AGAP011460-RA	AGAP011460-RA	AGAP011460	3L	24943973	24944974	1	0	1	protein_coding	0	salivary cysteine-rich peptide		CUST_10056_PI	WGtarget	AGAP011460-RA	Unknown		0.0926672	0.356523	0.760816	0	up	-1.00034	1.22227e-06	4.56033	1	down	-1.4732	0.00743397	1.73197	1	down
2127	CUST_10057_PI422575199	isoform a	AGAP011462-RA	AGAP011462-RA	AGAP011462	3L	24957611	24958920	1	0	1	protein_coding	0	isoform a		CUST_10057_PI	WGtarget	AGAP011462-RA	Unknown		-0.111295	0.108035	1.13727	0	down	-0.422209	5.42968e-05	3.54139	1	down	-0.14573	0.493972	0.456249	0	down
2563	CUST_10058_PI422575199	shc transforming protein	AGAP011463-RA	AGAP011463-RA	AGAP011463	3L	24962298	24968706	1	0	1	protein_coding	0	shc transforming protein		CUST_10058_PI	WGtarget	AGAP011463-RA	Unknown		0.516607	3.93329e-05	3.63468	1	up	0.609599	9.50484e-06	4.03125	1	up	-0.232368	0.163537	0.736771	0	down
10496	CUST_10059_PI422575199	lethal isoform d	AGAP011464-RA	AGAP011464-RA	AGAP011464	3L	24972264	24973576	-1	0	1	protein_coding	0	lethal isoform d		CUST_10059_PI	WGtarget	AGAP011464-RA	Unknown		-0.111686	0.134425	1.06767	0	down	-0.0142755	0.841619	0.500407	0	down	0.2824	0.47419	0.464686	0	up
13867	CUST_1006_PI422575199	u533_drome ame: full=upf0533 protein cg4953	AGAP005561-RA	AGAP005561-RA	AGAP005561	2L	17045942	17047716	1	0	1	protein_coding	0	u533_drome ame: full=upf0533 protein cg4953		CUST_1006_PI4	WGtarget	AGAP005561-RA	Unknown		-0.0460362	0.588401	0.607006	0	down	-0.00356679	0.966517	0.460622	0	down	0.145213	0.0360819	1.20252	0	up
4256	CUST_10060_PI422575199	lethal k09913 cg3082-pc	AGAP011465-RA	AGAP011465-RA	AGAP011465	3L	24977749	24978723	-1	0	1	protein_coding	0	lethal k09913 cg3082-pc		CUST_10060_PI	WGtarget	AGAP011465-RA	Unknown		-0.19985	0.109447	1.13335	0	down	-0.120381	0.31694	0.797835	0	down	0.014947	0.8801	0.330215	0	up
12748	CUST_10061_PI422575199	lethal k09913	AGAP011466-RA	AGAP011466-RA	AGAP011466	3L	24978758	24979723	-1	0	1	protein_coding	0	lethal k09913		CUST_10061_PI	WGtarget	AGAP011466-RA	Unknown		-0.0992179	0.134487	1.0675	0	down	-0.0276581	0.662391	0.5714	0	down	0.0259675	0.560136	0.428101	0	up
6019	CUST_10062_PI422575199	odorant receptor 13a	AGAP011467-RA	AGAP011467-RA	AGAP011467	3L	24981411	24982903	1	GPROR5	1	protein_coding	candidate odorant receptor [Source:VB Community Annotation;Acc:GPROR5]	odorant receptor 13a		CUST_10062_PI	WGtarget	AGAP011467-RA	Unknown		-0.529486	0.000316123	3.01602	1	down	-0.0718005	0.483856	0.66578	0	down	-0.119338	0.171845	0.722792	0	down
6993	CUST_10063_PI422575199	olfactory receptor	AGAP011468-RA	AGAP011468-RA	AGAP011468	3L	24983210	24984527	1	GPROR4	1	protein_coding	candidate odorant receptor [Source:VB Community Annotation;Acc:GPROR4]	olfactory receptor		CUST_10063_PI	WGtarget	AGAP011468-RA	Unknown		-0.103957	0.0349324	1.49585	1	down	-0.0351515	0.436188	0.697785	0	down	-0.0998415	0.276312	0.592009	0	down
10699	CUST_10064_PI422575199	odorant receptor	AGAP011469-RA	AGAP011469-RA	AGAP011469	3L	24985272	24986843	1	GPROR3	1	protein_coding	candidate odorant receptor [Source:VB Community Annotation;Acc:GPROR3]	odorant receptor		CUST_10064_PI	WGtarget	AGAP011469-RA	Unknown		-0.0382028	0.566343	0.618127	0	down	-0.0209996	0.758505	0.530756	0	down	-0.11927	0.24144	0.627564	0	down
6576	CUST_10065_PI422575199	rna polymerase ii subunit a c-terminal domain phosphatase ssu72	AGAP011470-RA	AGAP011470-RA	AGAP011470	3L	24987014	24989371	1	0	1	protein_coding	0	rna polymerase ii subunit a c-terminal domain phosphatase ssu72		CUST_10065_PI	WGtarget	AGAP011470-RA	Unknown		-0.0564151	0.271503	0.847352	0	down	0.236939	0.000680095	2.77855	1	up	0.117382	0.263879	0.603493	0	up
9363	CUST_10066_PI422575199	nucleostemin 3	AGAP011471-RA	AGAP011471-RA	AGAP011471	3L	24989633	24992290	-1	0	1	protein_coding	0	nucleostemin 3		CUST_10066_PI	WGtarget	AGAP011471-RA	Unknown		-0.290202	0.00407431	2.19997	1	down	-0.324583	0.00214406	2.4118	1	down	0.248869	0.142901	0.775822	0	up
9066	CUST_10067_PI422575199	leucine-rich repeat-containing protein 47	AGAP011472-RA	AGAP011472-RA	AGAP011472	3L	24992821	24994668	1	0	1	protein_coding	0	leucine-rich repeat-containing protein 47		CUST_10067_PI	WGtarget	AGAP011472-RA	Unknown		-0.218259	0.0228116	1.63135	1	down	-0.219009	0.0231093	1.62717	1	down	0.0989277	0.194747	0.687383	0	up
10821	CUST_10068_PI422575199	dna-directed rna polymerases and iii subunit rpabc4-like	AGAP011473-RA	AGAP011473-RA	AGAP011473	3L	24995226	24995776	1	0	1	protein_coding	0	dna-directed rna polymerases and iii subunit rpabc4-like		CUST_10068_PI	WGtarget	AGAP011473-RA	Unknown		-0.245821	0.00483605	2.14126	1	down	-0.344808	0.000612738	2.8112	1	down	0.0250321	0.619318	0.406758	0	up
11152	CUST_10069_PI422575199	ubiquitin protein ligase	AGAP011474-RA	AGAP011474-RA	AGAP011474	3L	24995936	25000680	-1	0	1	protein_coding	0	ubiquitin protein ligase		CUST_10069_PI	WGtarget	AGAP011474-RA	Unknown		-0.000399293	0.99541	0.452501	0	down	0.158998	0.0422591	1.43495	1	up	0.092428	0.16282	0.737936	0	up
5326	CUST_1007_PI422575199	ring-box protein 2	AGAP005562-RA	AGAP005562-RA	AGAP005562	2L	17047662	17082946	-1	0	1	protein_coding	0	ring-box protein 2		CUST_1007_PI4	WGtarget	AGAP005562-RA	Unknown		0.145494	0.0388243	1.46229	1	up	-0.00785122	0.902573	0.479872	0	down	0.156866	0.303892	0.56808	0	up
13077	CUST_10070_PI422575199	meprin a subunit beta	AGAP011475-RA	AGAP011475-RA	AGAP011475	3L	25017939	25037487	1	0	1	protein_coding	0	meprin a subunit beta		CUST_10070_PI	WGtarget	AGAP011475-RA	Unknown		0.808317	0.00700495	2.01905	1	up	0.825934	0.00659294	2.03917	1	up	0.233826	0.297695	0.57332	0	up
982	CUST_10071_PI422575199	isoform b	AGAP011476-RA	AGAP011476-RA	AGAP011476	3L	25026924	25029981	1	0	1	protein_coding	0	isoform b		CUST_10071_PI	WGtarget	AGAP011476-RA	Unknown		-0.0752291	0.555195	0.623971	0	down	-0.105597	0.415814	0.713004	0	down	0.0860848	0.740833	0.367459	0	up
6420	CUST_10072_PI422575199	trypsin delta gamma	AGAP011477-RA	AGAP011477-RA	AGAP011477	3L	25031021	25035747	-1	0	1	protein_coding	0	trypsin delta gamma		CUST_10072_PI	WGtarget	AGAP011477-RA	Unknown		-0.742902	0.00031469	3.01777	1	down	-1.28898	3.51134e-06	4.29419	1	down	-0.282016	0.00711526	1.74716	1	down		1		1
9679	CUST_10073_PI422575199	apolipoprotein d	AGAP011478-RA	AGAP011478-RA	AGAP011478	3L	25038434	25049152	-1	0	1	protein_coding	0	apolipoprotein d		CUST_10073_PI	WGtarget	AGAP011478-RA	Unknown		-0.182564	0.0084167	1.95799	1	down	-0.0787904	0.190116	0.95979	0	down	0.547105	0.516807	0.446254	0	up
1381	CUST_10074_PI422575199	hyaluronidase	AGAP011479-RA	AGAP011479-RA	AGAP011479	3L	25056391	25071436	-1	0	1	protein_coding	0	hyaluronidase		CUST_10074_PI	WGtarget	AGAP011479-RA	Unknown		-0.0547933	0.190261	0.959599	0	down	-0.418837	8.62737e-07	4.64588	1	down	-0.0802202	0.545664	0.434091	0	down
2348	CUST_10075_PI422575199	AGAP011480-PA [Anopheles gambiae str. PEST]	AGAP011480-RA	AGAP011480-RA	AGAP011480	3L	25091436	25092374	-1	0	1	protein_coding	0	AGAP011480-PA [Anopheles gambiae str. PEST]		CUST_10075_PI	WGtarget	AGAP011480-RA	Unknown		-0.119987	0.00202108	2.43227	1	down	-0.0436889	0.170154	0.994626	0	down	0.0153816	0.745041	0.366193	0	up
2391	CUST_10076_PI422575199	serotonin receptor	AGAP011481-RA	AGAP011481-RA	AGAP011481	3L	25176100	25198543	1	GPR5HT1B	1	protein_coding	putative serotonin 5HT-1b receptor [Source:VB Community Annotation;Acc:GPR5HT1B]	serotonin receptor		CUST_10076_PI	WGtarget	AGAP011481-RA	Unknown		0.156722	0.0322046	1.5223	1	up	0.31372	0.000710999	2.76393	1	up	-0.288314	0.101325	0.876862	0	down
12600	CUST_10077_PI422575199	kazal domain-containing peptide	AGAP011482-RA	AGAP011482-RA	AGAP011482	3L	25255704	25255934	-1	0	1	protein_coding	0	kazal domain-containing peptide		CUST_10077_PI	WGtarget	AGAP011482-RA	Unknown		-0.307753	5.85914e-05	3.52135	1	down	0.00536678	0.910826	0.477182	0	up	-0.00865536	0.833579	0.342306	0	down
7935	CUST_10078_PI422575199	phospholipid-transporting atpase 1 (aminophospholipid flippase 1)	AGAP011483-RA	AGAP011483-RA	AGAP011483	3L	25278713	25286926	1	0	1	protein_coding	0	phospholipid-transporting atpase 1 (aminophospholipid flippase 1)		CUST_10078_PI	WGtarget	AGAP011483-RA	Unknown		0.095523	0.154334	1.02439	0	up	0.114468	0.0965551	1.17292	0	up	-0.0913886	0.0554398	1.06397	0	down
3832	CUST_10079_PI422575199	ubiquinol cytochrome c oxidoreductase-subunit -	AGAP011484-RB	AGAP011484-RB	AGAP011484	3L	25304478	25306272	1	0	2	protein_coding	0	ubiquinol cytochrome c oxidoreductase-subunit -		CUST_10079_PI	WGtarget	AGAP011484-RB	Unknown		-0.40641	0.00391936	2.21275	1	down	-0.543134	0.000585119	2.82543	1	down	0.248792	0.588834	0.417774	0	up
7794	CUST_1008_PI422575199	sugar transporter	AGAP005563-RA	AGAP005563-RA	AGAP005563	2L	17069971	17082025	1	Tret1	3	protein_coding	Facilitated trehalose transporter Tret1 [Source:UniProtKB/Swiss-Prot;Acc:Q7PIR5]	sugar transporter		CUST_1008_PI4	WGtarget	AGAP005563-RA	Unknown		0.540501	0.00546013	2.10103	1	up	0.550986	0.00519772	2.11741	1	up	0.101596	0.699344	0.379908	0	up
2462	CUST_10080_PI422575199	ubiquinol cytochrome c oxidoreductase-subunit -	AGAP011484-RA	AGAP011484-RA	AGAP011484	3L	25304478	25306272	1	0	2	protein_coding	0	ubiquinol cytochrome c oxidoreductase-subunit -		CUST_10080_PI	WGtarget	AGAP011484-RA	Unknown		-0.477501	0.000998871	2.65541	1	down	-0.578542	0.000255927	3.0807	1	down	0.241796	0.600036	0.413705	0	up
9450	CUST_10081_PI422575199	zinc finger protein 555	AGAP011485-RA	AGAP011485-RA	AGAP011485	3L	25306385	25307427	-1	0	1	protein_coding	0	zinc finger protein 555		CUST_10081_PI	WGtarget	AGAP011485-RA	Unknown		-0.0302436	0.541169	0.631797	0	down	0.0362692	0.466984	0.676852	0	up	0.0820036	0.229055	0.641398	0	up
4280	CUST_10082_PI422575199	anopheles gambiae pest agap012943-pa	AGAP011486-RA	AGAP011486-RA	AGAP011486	3L	25307897	25308182	-1	0	1	protein_coding	0	anopheles gambiae pest agap012943-pa		CUST_10082_PI	WGtarget	AGAP011486-RA	Unknown		0.0888539	0.0530151	1.36308	1	up	0.123868	0.0144765	1.77854	1	up	-0.033496	0.261364	0.606035	0	down
14461	CUST_10083_PI422575199	plenty of sh3s	AGAP011487-RA	AGAP011487-RA	AGAP011487	3L	25312038	25333544	1	0	1	protein_coding	0	plenty of sh3s		CUST_10083_PI	WGtarget	AGAP011487-RA	Unknown		0.0521071	0.170657	0.993768	0	up	0.100031	0.0200674	1.67252	1	up	-0.0586447	0.0740952	0.972329	0	down
13189	CUST_10084_PI422575199	conserved oligomeric golgi complex subunit 8	AGAP011488-RA	AGAP011488-RA	AGAP011488	3L	25337219	25339145	1	0	1	protein_coding	0	conserved oligomeric golgi complex subunit 8		CUST_10084_PI	WGtarget	AGAP011488-RA	Unknown		-0.0765924	0.335663	0.779694	0	down	0.0217353	0.78195	0.521516	0	up	0.0172166	0.899504	0.32507	0	up
12587	CUST_10085_PI422575199	tyrosine protein kinase with ig domain	AGAP011489-RA	AGAP011489-RA	AGAP011489	3L	25342387	25346837	-1	0	1	protein_coding	0	tyrosine protein kinase with ig domain		CUST_10085_PI	WGtarget	AGAP011489-RA	Unknown		0.136918	0.00766285	1.98849	1	up	0.137524	0.00836909	1.95981	1	up	0.00865879	0.81943	0.345788	0	up
5136	CUST_10086_PI422575199	ptk7_droan ame: full=tyrosine-protein kinase-like otk ame: full=tyrosine-protein kinase-like 7 homolog flags: precursor	AGAP011490-RA	AGAP011490-RA	AGAP011490	3L	25402845	25403245	-1	0	1	protein_coding	0	ptk7_droan ame: full=tyrosine-protein kinase-like otk ame: full=tyrosine-protein kinase-like 7 homolog flags: precursor		CUST_10086_PI	WGtarget	AGAP011490-RA	Unknown		-0.0169438	0.480808	0.66768	0	down	0.01367	0.583789	0.609362	0	up	-0.0580691	0.0363267	1.20038	0	down
12630	CUST_10087_PI422575199	sorting nexin	AGAP011491-RA	AGAP011491-RA	AGAP011491	3L	25413907	25422394	-1	0	1	protein_coding	0	sorting nexin		CUST_10087_PI	WGtarget	AGAP011491-RA	Unknown		-0.0396349	0.644433	0.579257	0	down	-0.0772047	0.375842	0.744102	0	down	8.83756e-06	0.999852	0.301781	0	up
3423	CUST_10088_PI422575199	uncharacterized mfs-type transporter c19orf28 homolog	AGAP011492-RA	AGAP011492-RA	AGAP011492	3L	25424026	25426147	-1	0	1	protein_coding	0	uncharacterized mfs-type transporter c19orf28 homolog		CUST_10088_PI	WGtarget	AGAP011492-RA	Unknown		0.376015	2.63032e-05	3.7526	1	up	-0.0922721	0.10628	1.1426	0	down	0.0280476	0.802832	0.350189	0	up
10649	CUST_10089_PI422575199	udp-galactose transporter	AGAP011493-RA	AGAP011493-RA	AGAP011493	3L	25434380	25438963	1	0	1	protein_coding	0	udp-galactose transporter		CUST_10089_PI	WGtarget	AGAP011493-RA	Unknown		0.202307	0.0740635	1.25632	0	up	0.173977	0.117073	1.11172	0	up	-0.208354	0.0979391	0.887216	0	down
9158	CUST_1009_PI422575199	sugar transporter	AGAP005563-RB	AGAP005563-RB	AGAP005563	2L	17069971	17082025	1	Tret1	3	protein_coding	Facilitated trehalose transporter Tret1 [Source:UniProtKB/Swiss-Prot;Acc:Q7PIR5]	sugar transporter		CUST_1009_PI4	WGtarget	AGAP005563-RB	Unknown		0.534974	0.0051726	2.11887	1	up	0.577093	0.00341326	2.25813	1	up	0.126383	0.617078	0.407567	0	up
13100	CUST_10090_PI422575199	aspartyl beta-	AGAP011494-RA	AGAP011494-RA	AGAP011494	3L	25445797	25446968	1	0	1	protein_coding	0	aspartyl beta-		CUST_10090_PI	WGtarget	AGAP011494-RA	Unknown		0.0258383	0.582191	0.610224	0	up	0.231879	0.00052969	2.85495	1	up	0.0266464	0.603733	0.412252	0	up
7023	CUST_10091_PI422575199	AGAP011495-PA [Anopheles gambiae str. PEST]	AGAP011495-RA	AGAP011495-RA	AGAP011495	3L	25450908	25459637	-1	0	1	protein_coding	0	AGAP011495-PA [Anopheles gambiae str. PEST]		CUST_10091_PI	WGtarget	AGAP011495-RA	Unknown		0.0339743	0.0890974	1.1986	0	up	0.0546836	0.0132799	1.80705	1	up	-0.0337307	0.534832	0.438336	0	down
8186	CUST_10092_PI422575199	lem domain protein family member (lem-3)-like	AGAP011496-RA	AGAP011496-RA	AGAP011496	3L	25452204	25454801	1	0	1	protein_coding	0	lem domain protein family member (lem-3)-like		CUST_10092_PI	WGtarget	AGAP011496-RA	Unknown		0.0609624	0.151575	1.03001	0	up	-0.00583681	0.888079	0.484639	0	down	-0.003036	0.931494	0.317172	0	down
13456	CUST_10093_PI422575199	vacuolar protein-sorting-associated protein 25	AGAP011497-RA	AGAP011497-RA	AGAP011497	3L	25462243	25462758	1	0	1	protein_coding	0	vacuolar protein-sorting-associated protein 25		CUST_10093_PI	WGtarget	AGAP011497-RA	Unknown		0.247709	0.00170755	2.48704	1	up	0.0973686	0.131824	1.07374	0	up	0.163762	0.211828	0.663842	0	up
6875	CUST_10094_PI422575199	potassium chloride symporter	AGAP011498-RA	AGAP011498-RA	AGAP011498	3L	25473136	25507620	-1	0	1	protein_coding	0	potassium chloride symporter		CUST_10094_PI	WGtarget	AGAP011498-RA	Unknown		0.742606	1.93334e-05	3.83402	1	up	0.708404	3.01382e-05	3.71249	1	up	-0.0234247	0.920475	0.319636	0	down
13526	CUST_10095_PI422575199	potassium chloride	AGAP011499-RA	AGAP011499-RA	AGAP011499	3L	25522864	25523499	-1	0	1	protein_coding	0	potassium chloride		CUST_10095_PI	WGtarget	AGAP011499-RA	Unknown		-0.014046	0.643323	0.579776	0	down	0.015306	0.62681	0.587638	0	up	-0.0700315	0.466434	0.468399	0	down
14094	CUST_10096_PI422575199	potassium chloride	AGAP011500-RA	AGAP011500-RA	AGAP011500	3L	25544683	25551359	-1	0	1	protein_coding	0	potassium chloride		CUST_10096_PI	WGtarget	AGAP011500-RA	Unknown		0.0190232	0.61749	0.59205	0	up	0.0216963	0.578949	0.611859	0	up	-0.163184	0.120862	0.825362	0	down
11294	CUST_10097_PI422575199	60s ribosomal protein l37	AGAP011501-RA	AGAP011501-RA	AGAP011501	3L	25638157	25638609	1	0	1	protein_coding	0	60s ribosomal protein l37		CUST_10097_PI	WGtarget	AGAP011501-RA	Unknown		0.5327	0.00297454	2.30419	1	up	0.528012	0.00368213	2.23332	1	up	-0.032332	0.72523	0.372084	0	down
12045	CUST_10098_PI422575199	transcription factor sp8	AGAP011502-RA	AGAP011502-RA	AGAP011502	3L	25667507	25668028	-1	0	1	protein_coding	0	transcription factor sp8		CUST_10098_PI	WGtarget	AGAP011502-RA	Unknown		0.031989	0.686773	0.5604	0	up	-0.0119849	0.879701	0.487373	0	down	0.0454448	0.621466	0.406071	0	up
7770	CUST_10099_PI422575199	leucine rich protein	AGAP011503-RA	AGAP011503-RA	AGAP011503	3L	25674044	25675124	-1	0	1	protein_coding	0	leucine rich protein		CUST_10099_PI	WGtarget	AGAP011503-RA	Unknown		-0.490822	0.000150662	3.24226	1	down	-0.101077	0.254405	0.868041	0	down	-0.053808	0.878848	0.330439	0	down
3132	CUST_101_PI422575199	adhesion regulating molecule 1 (110 kda cell membrane glycoprotein)	AGAP004758-RC	AGAP004758-RC	AGAP004758	2L	3070600	3072473	-1	0	3	protein_coding	0	adhesion regulating molecule 1 (110 kda cell membrane glycoprotein)		CUST_101_PI42	WGtarget	AGAP004758-RC	Unknown		-0.0138824	0.869908	0.490638	0	down	0.229934	0.0210479	1.65712	1	up	0.168075	0.320312	0.555323	0	up
7166	CUST_1010_PI422575199	sugar transporter	AGAP005563-RC	AGAP005563-RC	AGAP005563	2L	17069971	17082025	1	Tret1	3	protein_coding	Facilitated trehalose transporter Tret1 [Source:UniProtKB/Swiss-Prot;Acc:Q7PIR5]	sugar transporter		CUST_1010_PI4	WGtarget	AGAP005563-RC	Unknown		0.470888	0.0109356	1.87068	1	up	0.524525	0.00651611	2.04295	1	up	0.0955851	0.713049	0.375714	0	up
4766	CUST_10100_PI422575199	sec61 protein translocation complex beta subunit	AGAP011504-RA	AGAP011504-RA	AGAP011504	3L	25688398	25689572	-1	0	1	protein_coding	0	sec61 protein translocation complex beta subunit		CUST_10100_PI	WGtarget	AGAP011504-RA	Unknown		-0.0499536	0.595137	0.603181	0	down	0.459025	0.000590973	2.82236	1	up	0.481359	0.219066	0.654358	0	up
11492	CUST_10101_PI422575199	AGAP011505-PA [Anopheles gambiae str. PEST]	AGAP011505-RA	AGAP011505-RA	AGAP011505	3L	25725970	25726656	-1	0	1	protein_coding	0	AGAP011505-PA [Anopheles gambiae str. PEST]		CUST_10101_PI	WGtarget	AGAP011505-RA	Unknown		0.0330059	0.623599	0.589133	0	up	0.203549	0.0109627	1.87003	1	up	0.191186	0.0430901	1.14468	0	up
9305	CUST_10102_PI422575199	AGAP011506-PA [Anopheles gambiae str. PEST]	AGAP011506-RA	AGAP011506-RA	AGAP011506	3L	25745946	25746610	-1	0	1	protein_coding	0	AGAP011506-PA [Anopheles gambiae str. PEST]		CUST_10102_PI	WGtarget	AGAP011506-RA	Unknown		-0.0813144	0.0785876	1.238	0	down	-0.0422479	0.347377	0.768715	0	down	-0.0616832	0.40679	0.498557	0	down
3871	CUST_10103_PI422575199	carboxylesterase	AGAP011507-RA	AGAP011507-RA	AGAP011507	3L	25783853	25785931	-1	0	1	protein_coding	0	carboxylesterase		CUST_10103_PI	WGtarget	AGAP011507-RA	Unknown		0.498409	4.52609e-06	4.22736	1	up	0.928307	1.37955e-08	5.55762	1	up	0.44125	0.116925	0.835029	0	up
4891	CUST_10104_PI422575199	isoform a	AGAP011508-RA	AGAP011508-RA	AGAP011508	3L	26049483	26052554	1	0	1	protein_coding	0	isoform a		CUST_10104_PI	WGtarget	AGAP011508-RA	Unknown		0.0742732	0.29553	0.820421	0	up	0.175367	0.0265245	1.58453	1	up	0.0569566	0.533082	0.43901	0	up
1369	CUST_10105_PI422575199	carboxylesterase	AGAP011509-RA	AGAP011509-RA	AGAP011509	3L	26086863	26088736	1	0	1	protein_coding	0	carboxylesterase		CUST_10105_PI	WGtarget	AGAP011509-RA	Unknown		-0.0113511	0.929277	0.471451	0	down	-0.0978864	0.454267	0.685495	0	down	0.262275	0.145036	0.77127	0	up
8431	CUST_10106_PI422575199	phospholipase plb1	AGAP011511-RA	AGAP011511-RA	AGAP011511	3L	26246181	26249037	1	0	1	protein_coding	0	phospholipase plb1		CUST_10106_PI	WGtarget	AGAP011511-RA	Unknown		0.0553477	0.295054	0.820868	0	up	-0.112434	0.0508383	1.37661	1	down	-0.0285786	0.602132	0.412967	0	down
12972	CUST_10107_PI422575199	phospholipase plb1	AGAP011512-RA	AGAP011512-RA	AGAP011512	3L	26253472	26258173	-1	0	1	protein_coding	0	phospholipase plb1		CUST_10107_PI	WGtarget	AGAP011512-RA	Unknown		-0.0558822	0.229619	0.901084	0	down	-0.0486997	0.30339	0.812047	0	down	-0.134765	0.0155223	1.48089	1	down
6367	CUST_10108_PI422575199	phospholipase plb1	AGAP011513-RA	AGAP011513-RA	AGAP011513	3L	26285278	26286723	-1	0	1	protein_coding	0	phospholipase plb1		CUST_10108_PI	WGtarget	AGAP011513-RA	Unknown		-0.117407	0.0243784	1.61013	1	down	-0.0742649	0.127592	1.08392	0	down	-0.0345737	0.52121	0.444273	0	down
8881	CUST_10109_PI422575199	actin	AGAP011514-RA	AGAP011514-RA	AGAP011514	3L	26294061	26295679	-1	0	1	protein_coding	0	actin		CUST_10109_PI	WGtarget	AGAP011514-RA	Unknown		0.263706	0.0876277	1.20391	0	up	-0.000946425	0.994784	0.452629	0	down	0.383778	0.4883	0.45867	0	up
10095	CUST_1011_PI422575199	isoform i	AGAP005807-RA	AGAP005807-RA	AGAP005807	2L	21508765	21610766	1	0	3	protein_coding	0	isoform i		CUST_1011_PI4	WGtarget	AGAP005807-RA	Unknown		0.305381	0.0173612	1.7187	1	up	0.0472815	0.67162	0.567101	0	up	-0.186521	0.749573	0.364968	0	down
10851	CUST_10110_PI422575199	actin	AGAP011515-RA	AGAP011515-RA	AGAP011515	3L	26299326	26300456	-1	0	1	protein_coding	0	actin		CUST_10110_PI	WGtarget	AGAP011515-RA	Unknown		-0.955345	8.95661e-05	3.39624	1	down	0.0913809	0.561478	0.620682	0	up	1.19742	0.225478	0.645765	0	up
8314	CUST_10111_PI422575199	actin	AGAP011516-RA	AGAP011516-RA	AGAP011516	3L	26318398	26319625	1	0	1	protein_coding	0	actin		CUST_10111_PI	WGtarget	AGAP011516-RA	Unknown		0.202841	0.0911707	1.19092	0	up	-0.829774	1.80578e-05	3.85409	1	down	0.355354	0.243947	0.624628	0	up
5045	CUST_10112_PI422575199	AGAP011517-PA [Anopheles gambiae str. PEST]	AGAP011517-RA	AGAP011517-RA	AGAP011517	3L	26404313	26406508	1	0	1	protein_coding	0	AGAP011517-PA [Anopheles gambiae str. PEST]		CUST_10112_PI	WGtarget	AGAP011517-RA	Unknown		-0.027476	0.356206	0.761066	0	down	0.0444385	0.157048	1.01901	0	up	-0.0192289	0.685631	0.38456	0	down
2583	CUST_10113_PI422575199	atp-binding cassette sub-family a member	AGAP011518-RA	AGAP011518-RA	AGAP011518	3L	26409809	26416659	-1	0	1	protein_coding	0	atp-binding cassette sub-family a member		CUST_10113_PI	WGtarget	AGAP011518-RA	Unknown		0.241348	0.0588599	1.32939	1	up	0.117106	0.327352	0.787572	0	up	-0.149776	0.481524	0.461565	0	down
2927	CUST_10114_PI422575199	AGAP011519-PA [Anopheles gambiae str. PEST]	AGAP011519-RA	AGAP011519-RA	AGAP011519	3L	26419703	26422908	1	0	1	protein_coding	0	AGAP011519-PA [Anopheles gambiae str. PEST]		CUST_10114_PI	WGtarget	AGAP011519-RA	Unknown		0.00950606	0.718375	0.546512	0	up	0.0975673	0.00405011	2.20181	1	up	0.0455818	0.17305	0.720854	0	up
14574	CUST_10115_PI422575199	AGAP011520-PA [Anopheles gambiae str. PEST]	AGAP011520-RA	AGAP011520-RA	AGAP011520	3L	26434538	26435324	-1	0	1	protein_coding	0	AGAP011520-PA [Anopheles gambiae str. PEST]		CUST_10115_PI	WGtarget	AGAP011520-RA	Unknown		-0.0746244	0.0521556	1.36856	1	down	-0.0573795	0.133499	1.0699	0	down	0.0105076	0.788691	0.354182	0	up
1574	CUST_10116_PI422575199	28 kda heat- and acid-stable phosphoprotein	AGAP011521-RA	AGAP011521-RA	AGAP011521	3L	26438289	26438798	1	0	1	protein_coding	0	28 kda heat- and acid-stable phosphoprotein		CUST_10116_PI	WGtarget	AGAP011521-RA	Unknown		0.0547958	0.431719	0.701138	0	up	0.457143	4.6523e-05	3.58583	1	up	0.0843413	0.183346	0.704714	0	up
4438	CUST_10117_PI422575199	hypothetical conserved protein	AGAP011522-RA	AGAP011522-RA	AGAP011522	3L	26440038	26440922	-1	0	1	protein_coding	0	hypothetical conserved protein		CUST_10117_PI	WGtarget	AGAP011522-RA	Unknown		0.0940136	0.243401	0.881936	0	up	0.181418	0.0386607	1.46357	1	up	-0.0713922	0.410812	0.496373	0	down
11723	CUST_10118_PI422575199	isoform a	AGAP011523-RA	AGAP011523-RA	AGAP011523	3L	26442369	26443867	-1	0	1	protein_coding	0	isoform a		CUST_10118_PI	WGtarget	AGAP011523-RA	Unknown		-0.00395135	0.922371	0.473562	0	down	-0.0935126	0.0449016	1.41563	1	down	0.0424481	0.144935	0.77146	0	up
1207	CUST_10119_PI422575199	isoform c	AGAP011524-RA	AGAP011524-RA	AGAP011524	3L	26479906	26480963	-1	0	1	protein_coding	0	isoform c		CUST_10119_PI	WGtarget	AGAP011524-RA	Unknown		0.0288784	0.370684	0.748429	0	up	0.011775	0.721748	0.545204	0	up	-0.0772682	0.0246249	1.32714	1	down
10423	CUST_1012_PI422575199	isoform i	AGAP005807-RC	AGAP005807-RC	AGAP005807	2L	21508765	21610766	1	0	3	protein_coding	0	isoform i		CUST_1012_PI4	WGtarget	AGAP005807-RC	Unknown		0.402081	0.00378485	2.22396	1	up	0.171122	0.144573	1.04498	0	up	-0.206305	0.742269	0.367113	0	down
8761	CUST_10120_PI422575199	fat-like cadherin-related tumor suppressor-like protein	AGAP011525-RA	AGAP011525-RA	AGAP011525	3L	26517705	26519853	-1	0	1	protein_coding	0	fat-like cadherin-related tumor suppressor-like protein		CUST_10120_PI	WGtarget	AGAP011525-RA	Unknown		-0.0472185	0.266348	0.853274	0	down	0.0156173	0.709389	0.550412	0	up	-0.0385738	0.423478	0.489334	0	down
981	CUST_10121_PI422575199	fat-like cadherin-related tumor suppressor-like protein	AGAP011526-RA	AGAP011526-RA	AGAP011526	3L	26521434	26531738	-1	0	1	protein_coding	0	fat-like cadherin-related tumor suppressor-like protein		CUST_10121_PI	WGtarget	AGAP011526-RA	Unknown		-0.0897872	0.0245649	1.60789	1	down	-0.0621085	0.10877	1.13527	0	down	0.0397032	0.33267	0.546229	0	up
532	CUST_10122_PI422575199	fat-like cadherin-related tumor suppressor-like protein	AGAP011527-RA	AGAP011527-RA	AGAP011527	3L	26543311	26551470	-1	0	1	protein_coding	0	fat-like cadherin-related tumor suppressor-like protein		CUST_10122_PI	WGtarget	AGAP011527-RA	Unknown		-0.0301962	0.369987	0.749035	0	down	-0.0488412	0.174507	0.986876	0	down	-0.00686134	0.809077	0.348443	0	down
6466	CUST_10123_PI422575199	fat-like cadherin-related tumor suppressor homolog	AGAP011528-RA	AGAP011528-RA	AGAP011528	3L	26566523	26572486	-1	0	1	protein_coding	0	fat-like cadherin-related tumor suppressor homolog		CUST_10123_PI	WGtarget	AGAP011528-RA	Unknown		-0.0541825	0.128581	1.08166	0	down	-0.00062442	0.985713	0.45508	0	down	-0.0474982	0.313366	0.560462	0	down
2051	CUST_10124_PI422575199	fat-like cadherin-related tumor suppressor-like protein	AGAP011529-RA	AGAP011529-RA	AGAP011529	3L	26625291	26633350	-1	0	1	protein_coding	0	fat-like cadherin-related tumor suppressor-like protein		CUST_10124_PI	WGtarget	AGAP011529-RA	Unknown		-0.024271	0.451087	0.68752	0	down	-0.0118703	0.717937	0.546711	0	down	-0.0131097	0.683759	0.385232	0	down
1069	CUST_10125_PI422575199	protein isoform a-like	AGAP011530-RA	AGAP011530-RA	AGAP011530	3L	26862873	26865558	-1	0	1	protein_coding	0	protein isoform a-like		CUST_10125_PI	WGtarget	AGAP011530-RA	Unknown		-0.161094	0.00829656	1.96251	1	down	-0.314761	8.2421e-05	3.42139	1	down	0.115858	0.00552158	1.83772	1	up
14245	CUST_10126_PI422575199	selenium-binding protein	AGAP011531-RA	AGAP011531-RA	AGAP011531	3L	26869121	26870808	1	0	1	protein_coding	0	selenium-binding protein		CUST_10126_PI	WGtarget	AGAP011531-RA	Unknown		0.132949	0.0325287	1.5187	1	up	0.131028	0.0374814	1.47344	1	up	-0.000323231	0.993318	0.303122	0	down
4016	CUST_10127_PI422575199	eukaryotic translation elongation factor 1 gamma	AGAP011532-RA	AGAP011532-RA	AGAP011532	3L	26875745	26881812	-1	0	1	protein_coding	0	eukaryotic translation elongation factor 1 gamma		CUST_10127_PI	WGtarget	AGAP011532-RA	Unknown		0.244921	0.00937773	1.92229	1	up	0.188762	0.0374447	1.47374	1	up	0.153417	0.0716285	0.982986	0	up
1485	CUST_10128_PI422575199	tetratricopeptide repeat protein 15	AGAP011533-RA	AGAP011533-RA	AGAP011533	3L	26889027	26890643	-1	0	1	protein_coding	0	tetratricopeptide repeat protein 15		CUST_10128_PI	WGtarget	AGAP011533-RA	Unknown		-0.100627	0.0499403	1.38246	1	down	-0.0265904	0.57547	0.613483	0	down	0.157036	0.179523	0.710632	0	up
12585	CUST_10129_PI422575199	lethal isoform f	AGAP011534-RA	AGAP011534-RA	AGAP011534	3L	26893430	26896048	-1	0	1	protein_coding	0	lethal isoform f		CUST_10129_PI	WGtarget	AGAP011534-RA	Unknown		0.140214	0.0780081	1.2403	0	up	0.171993	0.0383649	1.46607	1	up	0.168039	0.297372	0.573685	0	up
5656	CUST_1013_PI422575199	isoform i	AGAP005807-RD	AGAP005807-RD	AGAP005807	2L	21508765	21610766	1	0	3	protein_coding	0	isoform i		CUST_1013_PI4	WGtarget	AGAP005807-RD	Unknown		0.33242	0.0139755	1.79029	1	up	0.020214	0.86143	0.493455	0	up	-0.162044	0.782289	0.356015	0	down
12371	CUST_10130_PI422575199	transcription elongation factor b polypeptide 1	AGAP011535-RA	AGAP011535-RA	AGAP011535	3L	26900375	26902990	1	0	1	protein_coding	0	transcription elongation factor b polypeptide 1		CUST_10130_PI	WGtarget	AGAP011535-RA	Unknown		0.204336	0.0122305	1.83414	1	up	0.347736	0.000490145	2.88021	1	up	-0.21873	0.16028	0.742399	0	down
2909	CUST_10131_PI422575199	mcmbp_drome ame: full=mini-chromosome maintenance complex-binding protein short=mcm-bp short=mcm-binding protein	AGAP011536-RA	AGAP011536-RA	AGAP011536	3L	26904548	26909174	-1	0	1	protein_coding	0	mcmbp_drome ame: full=mini-chromosome maintenance complex-binding protein short=mcm-bp short=mcm-binding protein		CUST_10131_PI	WGtarget	AGAP011536-RA	Unknown		0.0860451	0.135499	1.06507	0	up	0.169256	0.00991403	1.90409	1	up	0.0129385	0.811536	0.347728	0	up
6093	CUST_10132_PI422575199	ago2	AGAP011537-RA	AGAP011537-RA	AGAP011537	3L	26912149	26931547	-1	0	1	protein_coding	0	ago2		CUST_10132_PI	WGtarget	AGAP011537-RA	Unknown		-0.0646285	0.440302	0.695098	0	down	0.405881	0.000599153	2.81813	1	up	0.404735	0.00436981	1.92141	1	up
11603	CUST_10133_PI422575199	uncharacterized protein c16orf73 homolog	AGAP011538-RA	AGAP011538-RA	AGAP011538	3L	26942040	26943414	1	0	1	protein_coding	0	uncharacterized protein c16orf73 homolog		CUST_10133_PI	WGtarget	AGAP011538-RA	Unknown		0.020678	0.348288	0.767829	0	up	0.0541908	0.0298767	1.5465	1	up	-0.0640497	0.355672	0.530089	0	down
14919	CUST_10134_PI422575199	dynein intermediate chain 2	AGAP011539-RA	AGAP011539-RA	AGAP011539	3L	26944334	26946100	-1	0	1	protein_coding	0	dynein intermediate chain 2		CUST_10134_PI	WGtarget	AGAP011539-RA	Unknown		-0.105254	0.0126011	1.82416	1	down	-0.033507	0.36812	0.750678	0	down	-0.013893	0.708634	0.376991	0	down
13428	CUST_10135_PI422575199	axonemal dynein intermediate chain	AGAP011540-RA	AGAP011540-RA	AGAP011540	3L	26946995	26950521	1	0	1	protein_coding	0	axonemal dynein intermediate chain		CUST_10135_PI	WGtarget	AGAP011540-RA	Unknown		-0.0978866	0.0485802	1.39134	1	down	-0.00857364	0.85217	0.496663	0	down	-0.120855	0.177732	0.71359	0	down
12432	CUST_10136_PI422575199	isoform d	AGAP011541-RA	AGAP011541-RA	AGAP011541	3L	26953604	26959985	-1	0	1	protein_coding	0	isoform d		CUST_10136_PI	WGtarget	AGAP011541-RA	Unknown		0.0236865	0.187928	0.96374	0	up	0.0495408	0.0178232	1.71	1	up	-0.0478662	0.103509	0.87057	0	down
13616	CUST_10137_PI422575199	anopheles gambiae pest agap012911-pa	AGAP011542-RA	AGAP011542-RA	AGAP011542	3L	26974445	26975221	1	0	1	protein_coding	0	anopheles gambiae pest agap012911-pa		CUST_10137_PI	WGtarget	AGAP011542-RA	Unknown		-0.0931456	0.0468071	1.40264	1	down	-0.0449582	0.316102	0.798745	0	down	-0.0200344	0.720541	0.373292	0	down
9812	CUST_10138_PI422575199	AGAP011543-PB [Anopheles gambiae str. PEST]	AGAP011543-RB	AGAP011543-RB	AGAP011543	3L	27009752	27015302	1	0	2	protein_coding	0	AGAP011543-PB [Anopheles gambiae str. PEST]		CUST_10138_PI	WGtarget	AGAP011543-RB	Unknown		0.0163823	0.744902	0.536037	0	up	-0.167181	0.00758544	1.99169	1	down	-0.12845	0.124736	0.815559	0	down
1187	CUST_10139_PI422575199	AGAP011543-PA [Anopheles gambiae str. PEST]	AGAP011543-RA	AGAP011543-RA	AGAP011543	3L	27009752	27015302	1	0	2	protein_coding	0	AGAP011543-PA [Anopheles gambiae str. PEST]		CUST_10139_PI	WGtarget	AGAP011543-RA	Unknown		0.32045	0.00616569	2.06089	1	up	-0.11228	0.257571	0.863924	0	down	-0.632721	0.116109	0.836975	0	down
7222	CUST_1014_PI422575199	bcl2 adenovirus e1b 19-kda protein-interacting protein	AGAP005565-RA	AGAP005565-RA	AGAP005565	2L	17302743	17304872	-1	0	1	protein_coding	0	bcl2 adenovirus e1b 19-kda protein-interacting protein		CUST_1014_PI4	WGtarget	AGAP005565-RA	Unknown		-0.00331033	0.934639	0.469859	0	down	-0.0412435	0.327611	0.78727	0	down	0.0337144	0.36783	0.522007	0	up
12233	CUST_10140_PI422575199	zinc finger protein	AGAP011544-RA	AGAP011544-RA	AGAP011544	3L	27053804	27058001	1	0	1	protein_coding	0	zinc finger protein		CUST_10140_PI	WGtarget	AGAP011544-RA	Unknown		-0.152699	0.00624053	2.05719	1	down	-0.0320135	0.491762	0.660951	0	down	-0.0796316	0.360063	0.527072	0	down
9380	CUST_10141_PI422575199	helicase with zinc finger	AGAP011545-RA	AGAP011545-RA	AGAP011545	3L	27076490	27083374	-1	0	1	protein_coding	0	helicase with zinc finger		CUST_10141_PI	WGtarget	AGAP011545-RA	Unknown		0.0229925	0.525101	0.641132	0	up	0.139928	0.00314298	2.28641	1	up	0.041565	0.392436	0.507436	0	up
5008	CUST_10142_PI422575199	transmembrane protein c9orf7	AGAP011546-RA	AGAP011546-RA	AGAP011546	3L	27088090	27094028	-1	0	1	protein_coding	0	transmembrane protein c9orf7		CUST_10142_PI	WGtarget	AGAP011546-RA	Unknown		0.237658	0.016494	1.73597	1	up	0.400719	0.000702236	2.7683	1	up	-0.182726	0.211899	0.663797	0	down
11341	CUST_10143_PI422575199	AGAP011547-PA [Anopheles gambiae str. PEST]	AGAP011547-RA	AGAP011547-RA	AGAP011547	3L	27190313	27194985	1	0	1	protein_coding	0	AGAP011547-PA [Anopheles gambiae str. PEST]		CUST_10143_PI	WGtarget	AGAP011547-RA	Unknown		0.218265	0.00129363	2.57357	1	up	0.243089	0.000675996	2.78068	1	up	-0.131484	0.120814	0.825486	0	down
3665	CUST_10144_PI422575199	zinc finger protein 235-like isoform 1	AGAP011548-RA	AGAP011548-RA	AGAP011548	3L	27198541	27200012	-1	0	1	protein_coding	0	zinc finger protein 235-like isoform 1		CUST_10144_PI	WGtarget	AGAP011548-RA	Unknown		0.258784	4.41196e-05	3.60163	1	up	0.369206	2.15024e-06	4.42285	1	up	0.0195486	0.594636	0.415539	0	up
11239	CUST_10145_PI422575199	thioredoxin domain-containing protein 15	AGAP011549-RA	AGAP011549-RA	AGAP011549	3L	27206923	27207870	1	0	1	protein_coding	0	thioredoxin domain-containing protein 15		CUST_10145_PI	WGtarget	AGAP011549-RA	Unknown		0.0188446	0.744849	0.536037	0	up	0.109225	0.0811759	1.22836	0	up	-0.0269362	0.548472	0.432998	0	down
7364	CUST_10146_PI422575199	vesicle associated	AGAP011551-RA	AGAP011551-RA	AGAP011551	3L	27210476	27218151	1	0	1	protein_coding	0	vesicle associated		CUST_10146_PI	WGtarget	AGAP011551-RA	Unknown		0.16326	0.100267	1.16087	0	up	0.0477519	0.609397	0.596	0	up	0.233147	9.75935e-05	3.34466	1	up
6903	CUST_10147_PI422575199	bcl-2 associated	AGAP011552-RA	AGAP011552-RA	AGAP011552	3L	27219613	27220543	-1	0	1	protein_coding	0	bcl-2 associated		CUST_10147_PI	WGtarget	AGAP011552-RA	Unknown		-0.00164189	0.968977	0.459837	0	down	-0.120051	0.0181861	1.70325	1	down	0.115429	0.182492	0.706187	0	up
5529	CUST_10148_PI422575199	AGAP011553-PA [Anopheles gambiae str. PEST]	AGAP011553-RA	AGAP011553-RA	AGAP011553	3L	27233577	27236181	1	0	1	protein_coding	0	AGAP011553-PA [Anopheles gambiae str. PEST]		CUST_10148_PI	WGtarget	AGAP011553-RA	Unknown		-0.052146	0.141482	1.0515	0	down	-0.00861831	0.803925	0.513425	0	down	-0.0374172	0.504324	0.451499	0	down
2215	CUST_10149_PI422575199	isoform d	AGAP011554-RA	AGAP011554-RA	AGAP011554	3L	27287812	27326404	-1	0	1	protein_coding	0	isoform d		CUST_10149_PI	WGtarget	AGAP011554-RA	Unknown		0.230187	0.00509692	2.12358	1	up	0.333772	0.000479366	2.88717	1	up	-0.125836	0.485875	0.459759	0	down
5797	CUST_1015_PI422575199	AGAP005566-PA [Anopheles gambiae str. PEST]	AGAP005566-RA	AGAP005566-RA	AGAP005566	2L	17306920	17308326	-1	0	1	protein_coding	0	AGAP005566-PA [Anopheles gambiae str. PEST]		CUST_1015_PI4	WGtarget	AGAP005566-RA	Unknown		0.0815705	0.231133	0.898978	0	up	-0.255096	0.00272596	2.33276	1	down	0.152427	0.0861709	0.926256	0	up
10112	CUST_10150_PI422575199	protein muscleblind	AGAP011555-RA	AGAP011555-RA	AGAP011555	3L	27554332	27554595	-1	0	1	protein_coding	0	protein muscleblind		CUST_10150_PI	WGtarget	AGAP011555-RA	Unknown		0.0196302	0.440618	0.694848	0	up	0.0755889	0.0138727	1.79241	1	up	-0.0763022	0.0421462	1.15198	0	down
12890	CUST_10151_PI422575199	AGAP011556-PA [Anopheles gambiae str. PEST]	AGAP011556-RA	AGAP011556-RA	AGAP011556	3L	27605536	27607939	-1	0	1	protein_coding	0	AGAP011556-PA [Anopheles gambiae str. PEST]		CUST_10151_PI	WGtarget	AGAP011556-RA	Unknown		-0.0853943	0.0395519	1.45654	1	down	-0.0660505	0.107609	1.13865	0	down	-0.0774778	0.209288	0.667066	0	down
1787	CUST_10152_PI422575199	26s protease regulatory subunit 6a	AGAP011557-RA	AGAP011557-RA	AGAP011557	3L	27680835	27682130	-1	0	1	protein_coding	0	26s protease regulatory subunit 6a		CUST_10152_PI	WGtarget	AGAP011557-RA	Unknown		-0.0112396	0.684734	0.561338	0	down	-0.0832231	0.0132438	1.80797	1	down	0.00816282	0.833443	0.342346	0	up
9963	CUST_10153_PI422575199	AGAP011558-PA [Anopheles gambiae str. PEST]	AGAP011558-RA	AGAP011558-RA	AGAP011558	3L	27735541	27736318	1	0	1	protein_coding	0	AGAP011558-PA [Anopheles gambiae str. PEST]		CUST_10153_PI	WGtarget	AGAP011558-RA	Unknown		-0.114914	0.0338838	1.5057	1	down	-0.00154378	0.974596	0.458263	0	down	-0.0550488	0.300467	0.570775	0	down
803	CUST_10154_PI422575199	isoform b	AGAP011559-RA	AGAP011559-RA	AGAP011559	3L	27737517	27740566	1	0	1	protein_coding	0	isoform b		CUST_10154_PI	WGtarget	AGAP011559-RA	Unknown		-0.0510079	0.493951	0.659642	0	down	0.0676305	0.377111	0.742849	0	up	0.129445	0.30421	0.567808	0	up
13509	CUST_10155_PI422575199	isoform c	AGAP011560-RA	AGAP011560-RA	AGAP011560	3L	27745408	27753563	1	0	1	protein_coding	0	isoform c		CUST_10155_PI	WGtarget	AGAP011560-RA	Unknown		-0.121928	0.168632	0.99753	0	down	-0.048793	0.568062	0.617301	0	down	0.421575	0.105064	0.866062	0	up
11171	CUST_10156_PI422575199	AGAP011561-PA [Anopheles gambiae str. PEST]	AGAP011561-RA	AGAP011561-RA	AGAP011561	3L	27754248	27756813	1	0	1	protein_coding	0	AGAP011561-PA [Anopheles gambiae str. PEST]		CUST_10156_PI	WGtarget	AGAP011561-RA	Unknown		-0.00647217	0.791536	0.518031	0	down	-0.0259759	0.319658	0.795187	0	down	-0.0194715	0.640723	0.399625	0	down
722	CUST_10157_PI422575199	wd repeat-containing protein 35	AGAP011562-RA	AGAP011562-RA	AGAP011562	3L	27759301	27764723	-1	0	1	protein_coding	0	wd repeat-containing protein 35		CUST_10157_PI	WGtarget	AGAP011562-RA	Unknown		0.034787	0.223918	0.908901	0	up	0.0231203	0.426304	0.705159	0	up	0.00419303	0.89518	0.326302	0	up
5779	CUST_10158_PI422575199	yippee-like 2	AGAP011563-RA	AGAP011563-RA	AGAP011563	3L	27773159	27773862	-1	0	1	protein_coding	0	yippee-like 2		CUST_10158_PI	WGtarget	AGAP011563-RA	Unknown		0.275018	0.0927935	1.18562	0	up	-0.107511	0.485576	0.664839	0	down	0.182322	0.00979243	1.63699	1	up
7462	CUST_10159_PI422575199	glucosyl glucuronosyl transferases	AGAP011564-RA	AGAP011564-RA	AGAP011564	3L	27795302	27802961	1	0	1	protein_coding	0	glucosyl glucuronosyl transferases		CUST_10159_PI	WGtarget	AGAP011564-RA	Unknown		-0.0862187	0.077595	1.2419	0	down	-0.0628423	0.196202	0.950202	0	down	-0.0509082	0.529036	0.440537	0	down
2990	CUST_1016_PI422575199	wishful thinking	AGAP005567-RA	AGAP005567-RA	AGAP005567	2L	17309027	17316195	1	0	2	protein_coding	0	wishful thinking		CUST_1016_PI4	WGtarget	AGAP005567-RA	Unknown		0.00602965	0.83408	0.502923	0	up	0.00660532	0.825156	0.506031	0	up	0.0136181	0.692363	0.38215	0	up
6745	CUST_10160_PI422575199	ras-related protein rab-23	AGAP011565-RA	AGAP011565-RA	AGAP011565	3L	27807712	27808389	-1	0	1	protein_coding	0	ras-related protein rab-23		CUST_10160_PI	WGtarget	AGAP011565-RA	Unknown		-0.0764042	0.067167	1.28754	0	down	-0.0214906	0.587855	0.607285	0	down	-0.0185632	0.70853	0.377025	0	down
7190	CUST_10161_PI422575199	zinc finger protein	AGAP011566-RA	AGAP011566-RA	AGAP011566	3L	27872083	27898153	-1	0	1	protein_coding	0	zinc finger protein		CUST_10161_PI	WGtarget	AGAP011566-RA	Unknown		0.0289968	0.272061	0.84669	0	up	0.0693047	0.0227273	1.63253	1	up	-0.0321437	0.47219	0.465609	0	down
9166	CUST_10162_PI422575199	AGAP011567-PA [Anopheles gambiae str. PEST]	AGAP011567-RA	AGAP011567-RA	AGAP011567	3L	27898312	27902732	-1	0	1	protein_coding	0	AGAP011567-PA [Anopheles gambiae str. PEST]		CUST_10162_PI	WGtarget	AGAP011567-RA	Unknown		0.372983	0.00126045	2.5818	1	up	0.575753	4.77947e-05	3.57702	1	up	-0.0982946	0.366494	0.522904	0	down
1565	CUST_10163_PI422575199	adp-ribosylation factor-binding protein gga1	AGAP011568-RA	AGAP011568-RA	AGAP011568	3L	27910931	27913842	1	0	1	protein_coding	0	adp-ribosylation factor-binding protein gga1		CUST_10163_PI	WGtarget	AGAP011568-RA	Unknown		0.0227432	0.568435	0.617085	0	up	0.104976	0.0230218	1.62843	1	up	0.0496987	0.191574	0.692028	0	up
10666	CUST_10164_PI422575199	secretory phospholipase	AGAP011569-RA	AGAP011569-RA	AGAP011569	3L	27938405	27946545	1	0	1	protein_coding	0	secretory phospholipase		CUST_10164_PI	WGtarget	AGAP011569-RA	Unknown		-0.282791	0.0337968	1.50644	1	down	-0.254515	0.0513731	1.37341	1	down	0.741302	0.208545	0.668095	0	up
11051	CUST_10165_PI422575199	isoform a	AGAP011570-RA	AGAP011570-RA	AGAP011570	3L	27950685	27954900	-1	0	1	protein_coding	0	isoform a		CUST_10165_PI	WGtarget	AGAP011570-RA	Unknown		0.0492578	0.196077	0.950404	0	up	0.148989	0.00220396	2.40295	1	up	0.0344545	0.455939	0.473601	0	up
10948	CUST_10166_PI422575199	AGAP011571-PA [Anopheles gambiae str. PEST]	AGAP011571-RA	AGAP011571-RA	AGAP011571	3L	27959926	27964285	-1	0	1	protein_coding	0	AGAP011571-PA [Anopheles gambiae str. PEST]		CUST_10166_PI	WGtarget	AGAP011571-RA	Unknown		0.601553	0.00734358	2.0028	1	up	1.22891	4.47343e-05	3.59783	1	up	0.503752	0.155741	0.750197	0	up
7268	CUST_10167_PI422575199	protein fam117b-like isoform 1	AGAP011572-RA	AGAP011572-RA	AGAP011572	3L	27980955	27987732	-1	0	1	protein_coding	0	protein fam117b-like isoform 1		CUST_10167_PI	WGtarget	AGAP011572-RA	Unknown		0.354642	1.0845e-05	3.99775	1	up	0.304105	4.31185e-05	3.60879	1	up	0.0947508	0.481491	0.46158	0	up
14705	CUST_10168_PI422575199	zinc finger protein	AGAP011573-RA	AGAP011573-RA	AGAP011573	3L	27991325	27995820	1	0	1	protein_coding	0	zinc finger protein		CUST_10168_PI	WGtarget	AGAP011573-RA	Unknown		0.19353	0.00225237	2.39562	1	up	0.168974	0.00642663	2.04788	1	up	-0.015287	0.786378	0.354868	0	down
12534	CUST_10169_PI422575199	AGAP011574-PA [Anopheles gambiae str. PEST]	AGAP011574-RA	AGAP011574-RA	AGAP011574	3L	28002775	28003873	1	0	1	protein_coding	0	AGAP011574-PA [Anopheles gambiae str. PEST]		CUST_10169_PI	WGtarget	AGAP011574-RA	Unknown		-1.0959	6.50117e-06	4.1336	1	down	-1.37921	8.51681e-07	4.64836	1	down	0.0948503	0.582338	0.419933	0	up
10034	CUST_1017_PI422575199	wishful thinking	AGAP005567-RB	AGAP005567-RB	AGAP005567	2L	17309027	17316195	1	0	2	protein_coding	0	wishful thinking		CUST_1017_PI4	WGtarget	AGAP005567-RB	Unknown		-0.0069425	0.840279	0.500852	0	down	0.0223629	0.533598	0.636209	0	up	0.0156223	0.659508	0.392889	0	up
12667	CUST_10170_PI422575199	carboxylesterase	AGAP011575-RA	AGAP011575-RA	AGAP011575	3L	28013754	28023705	1	0	1	protein_coding	0	carboxylesterase		CUST_10170_PI	WGtarget	AGAP011575-RA	Unknown		0.0926507	0.0770681	1.24395	0	up	0.144687	0.0128717	1.81708	1	up	0.0286793	0.413899	0.494709	0	up
6215	CUST_10171_PI422575199	AGAP011576-PA [Anopheles gambiae str. PEST]	AGAP011576-RA	AGAP011576-RA	AGAP011576	3L	28152532	28154387	1	0	1	protein_coding	0	AGAP011576-PA [Anopheles gambiae str. PEST]		CUST_10171_PI	WGtarget	AGAP011576-RA	Unknown		0.0699013	0.250181	0.873305	0	up	-0.0270404	0.654664	0.574587	0	down	-0.113377	0.262851	0.604564	0	down
12165	CUST_10172_PI422575199	AGAP011578-PA [Anopheles gambiae str. PEST]	AGAP011578-RA	AGAP011578-RA	AGAP011578	3L	28253898	28258314	1	0	1	protein_coding	0	AGAP011578-PA [Anopheles gambiae str. PEST]		CUST_10172_PI	WGtarget	AGAP011578-RA	Unknown		0.156796	0.0329441	1.51478	1	up	0.248401	0.00319861	2.28028	1	up	-0.0588404	0.357489	0.528787	0	down
13553	CUST_10173_PI422575199	transcription elongation factor family protein	AGAP011579-RA	AGAP011579-RA	AGAP011579	3L	28333439	28334139	1	0	1	protein_coding	0	transcription elongation factor family protein		CUST_10173_PI	WGtarget	AGAP011579-RA	Unknown		-0.0616657	0.131804	1.07376	0	down	-0.0358483	0.377395	0.742712	0	down	-0.10629	0.202597	0.676351	0	down
3941	CUST_10174_PI422575199	eukaryotic translation initiation factor 3 subunit k	AGAP011580-RA	AGAP011580-RA	AGAP011580	3L	28371988	28372989	1	AGAP011580	1	protein_coding	Eukaryotic translation initiation factor 3 subunit K [Source:UniProtKB/Swiss-Prot;Acc:Q7QGK4]	eukaryotic translation initiation factor 3 subunit k		CUST_10174_PI	WGtarget	AGAP011580-RA	Unknown		0.00877044	0.893315	0.482831	0	up	-0.354639	0.000298513	3.03326	1	down	0.109983	0.429137	0.486548	0	up
13702	CUST_10175_PI422575199	mitochondrial ribosomal protein l12	AGAP011581-RA	AGAP011581-RA	AGAP011581	3L	28373084	28373665	-1	0	1	protein_coding	0	mitochondrial ribosomal protein l12		CUST_10175_PI	WGtarget	AGAP011581-RA	Unknown		0.274793	0.000871801	2.69873	1	up	0.345308	0.000196298	3.16213	1	up	0.380372	0.181878	0.707096	0	up
9641	CUST_10176_PI422575199	autophagy related protein atg3-like protein	AGAP011582-RA	AGAP011582-RA	AGAP011582	3L	28383812	28385385	1	0	1	protein_coding	0	autophagy related protein atg3-like protein		CUST_10176_PI	WGtarget	AGAP011582-RA	Unknown		0.0288314	0.642706	0.580075	0	up	0.128631	0.0634169	1.30578	1	up	-0.0582657	0.524869	0.442515	0	down
219	CUST_10177_PI422575199	trithorax- isoform c	AGAP011583-RA	AGAP011583-RA	AGAP011583	3L	28389678	28397188	1	0	1	protein_coding	0	trithorax- isoform c		CUST_10177_PI	WGtarget	AGAP011583-RA	Unknown		-0.0596124	0.198568	0.946296	0	down	-0.0613486	0.199073	0.945489	0	down	-0.0671652	0.389174	0.509206	0	down
11494	CUST_10178_PI422575199	isoform f	AGAP011584-RA	AGAP011584-RA	AGAP011584	3L	28405479	28408453	-1	0	1	protein_coding	0	isoform f		CUST_10178_PI	WGtarget	AGAP011584-RA	Unknown		0.418067	1.15531e-05	3.97834	1	up	0.176895	0.00837813	1.95949	1	up	0.214406	0.00581622	1.81907	1	up		1	1
3256	CUST_10179_PI422575199	tyrosine-protein phosphatase non-receptor type 23	AGAP011586-RA	AGAP011586-RA	AGAP011586	3L	28430196	28437590	-1	0	1	protein_coding	0	tyrosine-protein phosphatase non-receptor type 23		CUST_10179_PI	WGtarget	AGAP011586-RA	Unknown		-0.163098	0.0305942	1.53894	1	down	-0.188025	0.0184605	1.69839	1	down	0.140376	0.142763	0.775967	0	up
3776	CUST_1018_PI422575199	zinc finger	AGAP005568-RA	AGAP005568-RA	AGAP005568	2L	17317911	17319877	-1	0	1	protein_coding	0	zinc finger		CUST_1018_PI4	WGtarget	AGAP005568-RA	Unknown		0.136493	0.123146	1.09539	0	up	0.124589	0.156171	1.02076	0	up	0.0492443	0.716809	0.374462	0	up
14894	CUST_10180_PI422575199	klhdb_anoga ame: full=kelch-like protein diablo	AGAP011587-RA	AGAP011587-RA	AGAP011587	3L	28441308	28443152	1	dbo	1	protein_coding	Kelch-like protein diablo [Source:UniProtKB/Swiss-Prot;Acc:Q7QGL0]	klhdb_anoga ame: full=kelch-like protein diablo		CUST_10180_PI	WGtarget	AGAP011587-RA	Unknown		0.284054	0.00097508	2.66277	1	up	0.408853	6.02525e-05	3.51369	1	up	-0.130998	0.441796	0.480331	0	down
4810	CUST_10181_PI422575199	AGAP011588-PA [Anopheles gambiae str. PEST]	AGAP011588-RA	AGAP011588-RA	AGAP011588	3L	28450124	28450853	1	0	1	protein_coding	0	AGAP011588-PA [Anopheles gambiae str. PEST]		CUST_10181_PI	WGtarget	AGAP011588-RA	Unknown		0.0262428	0.478181	0.669383	0	up	0.0396336	0.305071	0.810335	0	up	-0.00993622	0.829859	0.343272	0	down
4871	CUST_10182_PI422575199	AGAP011589-PA [Anopheles gambiae str. PEST]	AGAP011589-RA	AGAP011589-RA	AGAP011589	3L	28452612	28453393	1	0	1	protein_coding	0	AGAP011589-PA [Anopheles gambiae str. PEST]		CUST_10182_PI	WGtarget	AGAP011589-RA	Unknown		0.115193	0.00369914	2.23165	1	up	0.108122	0.00612646	2.06281	1	up	-0.0193694	0.566566	0.425281	0	down
1123	CUST_10183_PI422575199	transmembrane protease serine 9-like	AGAP011590-RA	AGAP011590-RA	AGAP011590	3L	28545142	28547609	-1	0	1	protein_coding	0	transmembrane protease serine 9-like		CUST_10183_PI	WGtarget	AGAP011590-RA	Unknown		-0.0369617	0.172253	0.990931	0	down	-0.0304521	0.269464	0.849706	0	down	-0.0485495	0.381762	0.51344	0	down
6664	CUST_10184_PI422575199	AGAP011592-PA [Anopheles gambiae str. PEST]	AGAP011592-RA	AGAP011592-RA	AGAP011592	3L	28625306	28626173	-1	0	1	protein_coding	0	AGAP011592-PA [Anopheles gambiae str. PEST]		CUST_10184_PI	WGtarget	AGAP011592-RA	Unknown		-0.103644	0.0275247	1.57306	1	down	-0.0400055	0.350095	0.766257	0	down	0.0134718	0.838685	0.340908	0	up
7360	CUST_10185_PI422575199	AGAP011593-PA [Anopheles gambiae str. PEST]	AGAP011593-RA	AGAP011593-RA	AGAP011593	3L	28627679	28631115	-1	0	1	protein_coding	0	AGAP011593-PA [Anopheles gambiae str. PEST]		CUST_10185_PI	WGtarget	AGAP011593-RA	Unknown		0.0651496	0.276424	0.841772	0	up	0.149847	0.026866	1.58059	1	up	-0.0417618	0.503439	0.451889	0	down
6394	CUST_10186_PI422575199	AGAP011599-PA [Anopheles gambiae str. PEST]	AGAP011599-RA	AGAP011599-RA	AGAP011599	3L	28752640	28753507	1	0	1	protein_coding	0	AGAP011599-PA [Anopheles gambiae str. PEST]		CUST_10186_PI	WGtarget	AGAP011599-RA	Unknown		0.0178178	0.617276	0.592118	0	up	0.0116323	0.751207	0.533575	0	up	-0.0403689	0.419887	0.491414	0	down
11642	CUST_10187_PI422575199	chrb_drops ame: full=protein charybde	AGAP011600-RA	AGAP011600-RA	AGAP011600	3L	28866469	28870315	-1	0	1	protein_coding	0	chrb_drops ame: full=protein charybde		CUST_10187_PI	WGtarget	AGAP011600-RA	Unknown		0.00925995	0.861904	0.493329	0	up	0.139491	0.0238337	1.61737	1	up	-0.398675	0.147427	0.766547	0	down
10220	CUST_10188_PI422575199	long-chain-fatty-acid coa ligase	AGAP011603-RA	AGAP011603-RA	AGAP011603	3L	29279602	29294510	-1	0	1	protein_coding	0	long-chain-fatty-acid coa ligase		CUST_10188_PI	WGtarget	AGAP011603-RA	Unknown		0.203388	0.0192193	1.68563	1	up	0.452788	0.000104391	3.35202	1	up	-0.0617879	0.706187	0.377796	0	down
10874	CUST_10189_PI422575199	AGAP011604-PA [Anopheles gambiae str. PEST]	AGAP011604-RA	AGAP011604-RA	AGAP011604	3L	29404478	29405218	-1	0	1	protein_coding	0	AGAP011604-PA [Anopheles gambiae str. PEST]		CUST_10189_PI	WGtarget	AGAP011604-RA	Unknown		-0.308402	0.0348482	1.49648	1	down	0.192217	0.160812	1.01166	0	up	0.928847	0.174273	0.719031	0	up
7509	CUST_1019_PI422575199	casein kinase ii alpha subunit	AGAP005569-RA	AGAP005569-RA	AGAP005569	2L	17320615	17321803	1	0	1	protein_coding	0	casein kinase ii alpha subunit		CUST_1019_PI4	WGtarget	AGAP005569-RA	Unknown		0.187679	0.0134628	1.80252	1	up	0.634919	1.59547e-06	4.50177	1	up	0.101486	0.0792874	0.95139	0	up
12314	CUST_10190_PI422575199	---NA---	AGAP011605-RA	AGAP011605-RA	AGAP011605	3L	29406268	29407207	1	0	1	protein_coding	0	---NA---		CUST_10190_PI	WGtarget	AGAP011605-RA	Unknown		-0.0443487	0.24012	0.886587	0	down	-0.0144364	0.702618	0.553385	0	down	-0.0139416	0.824284	0.344701	0	down
10084	CUST_10191_PI422575199	cg3588	AGAP011606-RA	AGAP011606-RA	AGAP011606	3L	29408537	29409151	1	0	1	protein_coding	0	cg3588		CUST_10191_PI	WGtarget	AGAP011606-RA	Unknown		-0.000175631	0.997297	0.451949	0	down	-0.133644	0.0248886	1.60413	1	down	0.0621665	0.29838	0.572757	0	up
3907	CUST_10192_PI422575199	chymotrypsin bi	AGAP011608-RA	AGAP011608-RA	AGAP011608	3L	29489961	29509834	-1	0	1	protein_coding	0	chymotrypsin bi		CUST_10192_PI	WGtarget	AGAP011608-RA	Unknown		-0.075837	0.106676	1.14143	0	down	-0.0403187	0.379928	0.740563	0	down	-0.0615887	0.258316	0.608949	0	down
5697	CUST_10193_PI422575199	dopamine beta hydroxylase	AGAP011609-RA	AGAP011609-RA	AGAP011609	3L	29583844	29606674	1	0	1	protein_coding	0	dopamine beta hydroxylase		CUST_10193_PI	WGtarget	AGAP011609-RA	Unknown		0.040609	0.341527	0.773987	0	up	-0.0443985	0.311571	0.803391	0	down	-0.0199984	0.702384	0.378893	0	down
6075	CUST_10194_PI422575199	pickpocket	AGAP011610-RA	AGAP011610-RA	AGAP011610	3L	29694484	29696277	-1	0	1	protein_coding	0	pickpocket		CUST_10194_PI	WGtarget	AGAP011610-RA	Unknown		-0.120744	0.0200961	1.67219	1	down	-0.0259377	0.571752	0.615361	0	down	-0.070958	0.34229	0.539383	0	down
2937	CUST_10195_PI422575199	pickpocket	AGAP011611-RA	AGAP011611-RA	AGAP011611	3L	29699614	29701310	1	0	1	protein_coding	0	pickpocket		CUST_10195_PI	WGtarget	AGAP011611-RA	Unknown		-0.0274986	0.391771	0.731033	0	down	-0.0102836	0.754223	0.532465	0	down	-0.0456149	0.219028	0.654392	0	down
8115	CUST_10196_PI422575199	AGAP011612-PA [Anopheles gambiae str. PEST]	AGAP011612-RA	AGAP011612-RA	AGAP011612	3L	29765020	29770460	1	0	1	protein_coding	0	AGAP011612-PA [Anopheles gambiae str. PEST]		CUST_10196_PI	WGtarget	AGAP011612-RA	Unknown		-0.0869344	0.0313953	1.53071	1	down	-0.10686	0.0137135	1.79655	1	down	-0.0373808	0.55315	0.431146	0	down
2973	CUST_10197_PI422575199	dopamine beta hydroxylase	AGAP011613-RA	AGAP011613-RA	AGAP011613	3L	29771237	29786580	-1	0	1	protein_coding	0	dopamine beta hydroxylase		CUST_10197_PI	WGtarget	AGAP011613-RA	Unknown		0.18537	0.011573	1.85222	1	up	0.235941	0.002995	2.30168	1	up	0.0105576	0.831249	0.342885	0	up
6864	CUST_10198_PI422575199	isoform c	AGAP011614-RA	AGAP011614-RA	AGAP011614	3L	29868915	29869793	-1	0	1	protein_coding	0	isoform c		CUST_10198_PI	WGtarget	AGAP011614-RA	Unknown		0.0581104	0.134517	1.06744	0	up	0.0653421	0.104463	1.14813	0	up	-0.103187	0.0769819	0.959989	0	down
292	CUST_10199_PI422575199	cg7248 cg7248- partial	AGAP011615-RA	AGAP011615-RA	AGAP011615	3L	29872175	29872992	1	0	1	protein_coding	0	cg7248 cg7248- partial		CUST_10199_PI	WGtarget	AGAP011615-RA	Unknown		1.0095	1.41799e-06	4.52411	1	up	1.27041	1.8119e-07	5.00713	1	up	0.507962	0.311223	0.562036	0	up
2004	CUST_102_PI422575199	mitochondrial	AGAP004759-RA	AGAP004759-RA	AGAP004759	2L	3075360	3076075	1	0	1	protein_coding	0	mitochondrial		CUST_102_PI42	WGtarget	AGAP004759-RA	Unknown		0.399625	0.00189875	2.452	1	up	0.171217	0.107694	1.13838	0	up	0.342287	0.160893	0.741313	0	up
11682	CUST_1020_PI422575199	zinc finger	AGAP005570-RA	AGAP005570-RA	AGAP005570	2L	17326581	17327606	-1	0	1	protein_coding	0	zinc finger		CUST_1020_PI4	WGtarget	AGAP005570-RA	Unknown		0.0219971	0.698625	0.555164	0	up	0.171632	0.0111732	1.86388	1	up	0.0506545	0.47254	0.465411	0	up
11161	CUST_10200_PI422575199	isoform c	AGAP011616-RA	AGAP011616-RA	AGAP011616	3L	29873109	29873912	1	0	1	protein_coding	0	isoform c		CUST_10200_PI	WGtarget	AGAP011616-RA	Unknown		0.36288	0.0357822	1.4885	1	up	-0.0958879	0.538255	0.633467	0	down	0.124838	0.802709	0.350223	0	up
14117	CUST_10201_PI422575199	AGAP011617-PA [Anopheles gambiae str. PEST]	AGAP011617-RA	AGAP011617-RA	AGAP011617	3L	29875289	29881688	-1	0	1	protein_coding	0	AGAP011617-PA [Anopheles gambiae str. PEST]		CUST_10201_PI	WGtarget	AGAP011617-RA	Unknown		-0.136303	0.0169021	1.72764	1	down	-0.0549507	0.28202	0.83566	0	down	-0.0659305	0.315931	0.55867	0	down
6858	CUST_10202_PI422575199	dopamine beta hydroxylase	AGAP011618-RA	AGAP011618-RA	AGAP011618	3L	29950256	29968350	1	0	1	protein_coding	0	dopamine beta hydroxylase		CUST_10202_PI	WGtarget	AGAP011618-RA	Unknown		0.165441	0.0358391	1.4881	1	up	-0.36508	0.000353766	2.98191	1	down	-0.282042	0.130066	0.803404	0	down
8712	CUST_10203_PI422575199	venom protein ci-23c	AGAP011619-RA	AGAP011619-RA	AGAP011619	3L	29992433	29995699	1	0	1	protein_coding	0	venom protein ci-23c		CUST_10203_PI	WGtarget	AGAP011619-RA	Unknown		-0.129737	0.0144792	1.77849	1	down	-0.0414852	0.374531	0.74512	0	down	-0.113155	0.266585	0.600969	0	down
9269	CUST_10204_PI422575199		AGAP011620-RA	AGAP011620-RA	AGAP011620	3L	30023439	30027510	1	0	1	protein_coding	0	0		CUST_10204_PI	WGtarget	AGAP011620-RA	Unknown		-0.00816557	0.737987	0.538718	0	down	0.0314647	0.231954	0.897754	0	up	-0.0773412	0.0688852	0.995576	0	down
4044	CUST_10205_PI422575199	retina aberrant in pattern	AGAP011621-RA	AGAP011621-RA	AGAP011621	3L	30043163	30043516	1	0	1	protein_coding	0	retina aberrant in pattern		CUST_10205_PI	WGtarget	AGAP011621-RA	Unknown		0.0342517	0.721916	0.545129	0	up	0.0545634	0.572673	0.614942	0	up	0.0600082	0.618777	0.407025	0	up
14902	CUST_10206_PI422575199	retina aberrant in pattern	AGAP011622-RA	AGAP011622-RA	AGAP011622	3L	30098349	30101406	-1	0	1	protein_coding	0	retina aberrant in pattern		CUST_10206_PI	WGtarget	AGAP011622-RA	Unknown		0.0585742	0.545516	0.629245	0	up	0.0483526	0.616717	0.59233	0	up	0.0237962	0.832238	0.342677	0	up
4150	CUST_10207_PI422575199	structural maintenance of chromosomes 5 smc5	AGAP011623-RA	AGAP011623-RA	AGAP011623	3L	30144570	30147899	-1	0	1	protein_coding	0	structural maintenance of chromosomes 5 smc5		CUST_10207_PI	WGtarget	AGAP011623-RA	Unknown		0.0430648	0.478461	0.669227	0	up	0.0833347	0.184661	0.969177	0	up	0.0334057	0.508274	0.450083	0	up
9610	CUST_10208_PI422575199	transcription factor ap-2	AGAP011625-RA	AGAP011625-RA	AGAP011625	3L	30305366	30315179	1	0	1	protein_coding	0	transcription factor ap-2		CUST_10208_PI	WGtarget	AGAP011625-RA	Unknown		0.00866631	0.769526	0.526307	0	up	-0.0630929	0.0600717	1.3228	1	down	-0.0567658	0.426178	0.487824	0	down
10982	CUST_10209_PI422575199	mediator of rna polymerase ii transcription subunit 19	AGAP011626-RA	AGAP011626-RA	AGAP011626	3L	30320508	30323276	1	0	1	protein_coding	0	mediator of rna polymerase ii transcription subunit 19		CUST_10209_PI	WGtarget	AGAP011626-RA	Unknown		0.145585	0.0159029	1.7474	1	up	0.244597	0.000780945	2.73355	1	up	-0.00242071	0.959961	0.310608	0	down
5237	CUST_1021_PI422575199	zinc finger protein 10	AGAP005571-RA	AGAP005571-RA	AGAP005571	2L	17328861	17330699	-1	0	1	protein_coding	0	zinc finger protein 10		CUST_1021_PI4	WGtarget	AGAP005571-RA	Unknown		0.0166683	0.637973	0.582194	0	up	-0.0737793	0.0645599	1.3001	1	down	0.0157194	0.65532	0.394173	0	up
7723	CUST_10210_PI422575199	AGAP011627-PA [Anopheles gambiae str. PEST]	AGAP011627-RA	AGAP011627-RA	AGAP011627	3L	30327944	30329608	-1	0	1	protein_coding	0	AGAP011627-PA [Anopheles gambiae str. PEST]		CUST_10210_PI	WGtarget	AGAP011627-RA	Unknown		-0.144123	0.384213	0.737002	0	down	0.0425238	0.794184	0.517084	0	up	0.0804445	0.759546	0.362409	0	up
1727	CUST_10211_PI422575199	AGAP011628-PA [Anopheles gambiae str. PEST]	AGAP011628-RA	AGAP011628-RA	AGAP011628	3L	30333192	30338803	-1	0	1	protein_coding	0	AGAP011628-PA [Anopheles gambiae str. PEST]		CUST_10211_PI	WGtarget	AGAP011628-RA	Unknown		-0.0729556	0.629833	0.586204	0	down	-0.216143	0.180414	0.976321	0	down	-0.0780239	0.291311	0.579283	0	down
10315	CUST_10212_PI422575199	dihydrolipoamide dehydrogenase	AGAP011629-RA	AGAP011629-RA	AGAP011629	3L	30342717	30344652	-1	0	1	protein_coding	0	dihydrolipoamide dehydrogenase		CUST_10212_PI	WGtarget	AGAP011629-RA	Unknown		-0.210993	0.00428871	2.18193	1	down	-0.439554	2.33663e-05	3.78581	1	down	0.472046	0.253311	0.614472	0	up
7537	CUST_10213_PI422575199	venom protein r-like protein	AGAP011630-RA	AGAP011630-RA	AGAP011630	3L	30364745	30365316	1	0	1	protein_coding	0	venom protein r-like protein		CUST_10213_PI	WGtarget	AGAP011630-RA	Unknown		-0.059551	0.401069	0.72397	0	down	-0.681278	1.69484e-06	4.48887	1	down	-0.20276	0.591982	0.41648	0	down
5630	CUST_10214_PI422575199	odorant receptor 10	AGAP011631-RA	AGAP011631-RA	AGAP011631	3L	30452735	30454242	-1	GPROR11	1	protein_coding	candidate odorant receptor [Source:VB Community Annotation;Acc:GPROR11]	odorant receptor 10		CUST_10214_PI	WGtarget	AGAP011631-RA	Unknown		0.0470722	0.0780394	1.24019	0	up	0.00995635	0.698764	0.555145	0	up	0.0093802	0.902623	0.324255	0	up
8256	CUST_10215_PI422575199	quinone oxidoreductase	AGAP011632-RA	AGAP011632-RA	AGAP011632	3L	30454572	30455384	-1	0	1	protein_coding	0	quinone oxidoreductase		CUST_10215_PI	WGtarget	AGAP011632-RA	Unknown		0.196258	0.00278214	2.32629	1	up	0.060268	0.271058	0.847835	0	up	0.201111	0.329606	0.548385	0	up
8704	CUST_10216_PI422575199	quinone oxidoreductase-like protein 2-like	AGAP011633-RA	AGAP011633-RA	AGAP011633	3L	30455499	30456283	-1	0	1	protein_coding	0	quinone oxidoreductase-like protein 2-like		CUST_10216_PI	WGtarget	AGAP011633-RA	Unknown		0.0509542	0.132822	1.07158	0	up	0.110628	0.00622375	2.05797	1	up	0.0424693	0.237268	0.631761	0	up
12701	CUST_10217_PI422575199	fumarylacetoacetate hydrolase	AGAP011634-RA	AGAP011634-RA	AGAP011634	3L	30456948	30458243	1	0	1	protein_coding	0	fumarylacetoacetate hydrolase		CUST_10217_PI	WGtarget	AGAP011634-RA	Unknown		-0.0651564	0.54598	0.628923	0	down	-0.120154	0.278622	0.839345	0	down	0.33348	0.557411	0.429174	0	up
12794	CUST_10218_PI422575199	39s ribosomal protein mitochondrial	AGAP011635-RA	AGAP011635-RA	AGAP011635	3L	30458469	30459214	-1	0	1	protein_coding	0	39s ribosomal protein mitochondrial		CUST_10218_PI	WGtarget	AGAP011635-RA	Unknown		0.0557316	0.373394	0.746045	0	up	0.25759	0.00156954	2.51368	1	up	-0.0254703	0.875631	0.331225	0	down
8339	CUST_10219_PI422575199	AGAP011636-PA [Anopheles gambiae str. PEST]	AGAP011636-RA	AGAP011636-RA	AGAP011636	3L	30459354	30459875	1	0	1	protein_coding	0	AGAP011636-PA [Anopheles gambiae str. PEST]		CUST_10219_PI	WGtarget	AGAP011636-RA	Unknown		-0.0217574	0.737994	0.538718	0	down	-0.297147	0.000916878	2.68265	1	down	0.230323	0.126071	0.812326	0	up
6294	CUST_1022_PI422575199	zinc finger protein 10	AGAP005572-RA	AGAP005572-RA	AGAP005572	2L	17331178	17333092	-1	0	1	protein_coding	0	zinc finger protein 10		CUST_1022_PI4	WGtarget	AGAP005572-RA	Unknown		-0.118629	0.0774864	1.24224	0	down	-0.222896	0.00464654	2.15496	1	down	0.0434716	0.618645	0.407093	0	up
11912	CUST_10220_PI422575199	u1 small nuclear ribonucleoprotein a	AGAP011637-RA	AGAP011637-RA	AGAP011637	3L	30460348	30460998	-1	0	1	protein_coding	0	u1 small nuclear ribonucleoprotein a		CUST_10220_PI	WGtarget	AGAP011637-RA	Unknown		0.0847796	0.0987064	1.1659	0	up	0.0692102	0.181278	0.974966	0	up	0.0337876	0.396028	0.504892	0	up
3929	CUST_10221_PI422575199	ctl transporter	AGAP011638-RA	AGAP011638-RA	AGAP011638	3L	30462132	30468319	-1	0	1	protein_coding	0	ctl transporter		CUST_10221_PI	WGtarget	AGAP011638-RA	Unknown		-0.0724987	0.339965	0.775437	0	down	0.187361	0.0281171	1.56639	1	up	-0.0488756	0.584084	0.419355	0	down
12050	CUST_10222_PI422575199	cell wall surface anchor family protein	AGAP011639-RA	AGAP011639-RA	AGAP011639	3L	30502866	30513653	1	0	1	protein_coding	0	cell wall surface anchor family protein		CUST_10222_PI	WGtarget	AGAP011639-RA	Unknown		-0.0852369	0.105786	1.14423	0	down	-0.0214482	0.670416	0.567651	0	down	-0.0624062	0.254631	0.612904	0	down
5834	CUST_10223_PI422575199	isoform b	AGAP011640-RA	AGAP011640-RA	AGAP011640	3L	30571391	30575801	-1	0	1	protein_coding	0	isoform b		CUST_10223_PI	WGtarget	AGAP011640-RA	Unknown		-0.0141089	0.645387	0.578828	0	down	0.00645511	0.839056	0.50127	0	up	-0.136323	0.0551842	1.06562	0	down
8490	CUST_10224_PI422575199	AGAP011641-PA [Anopheles gambiae str. PEST]	AGAP011641-RA	AGAP011641-RA	AGAP011641	3L	30629104	30635546	1	0	1	protein_coding	0	AGAP011641-PA [Anopheles gambiae str. PEST]		CUST_10224_PI	WGtarget	AGAP011641-RA	Unknown		-0.510797	0.000196204	3.16213	1	down	-0.428259	0.00076111	2.74244	1	down	0.158308	0.120338	0.826744	0	up
5339	CUST_10225_PI422575199	AGAP011642-PA [Anopheles gambiae str. PEST]	AGAP011642-RA	AGAP011642-RA	AGAP011642	3L	30643097	30643987	1	0	1	protein_coding	0	AGAP011642-PA [Anopheles gambiae str. PEST]		CUST_10225_PI	WGtarget	AGAP011642-RA	Unknown		-0.458612	5.98986e-05	3.51544	1	down	-0.371666	0.000333403	2.99982	1	down	0.0977022	0.0304702	1.25759	0	up
14810	CUST_10226_PI422575199	methuselah-like 14	AGAP011643-RA	AGAP011643-RA	AGAP011643	3L	30651352	30652965	1	GPRMTHL7	1	protein_coding	methuselah-like [Source:VB Community Annotation;Acc:GPRMTHL7]	methuselah-like 14		CUST_10226_PI	WGtarget	AGAP011643-RA	Unknown		-0.365933	0.00107563	2.63221	1	down	-0.497203	0.000111763	3.33346	1	down	0.214863	0.068322	0.997999	0	up
241	CUST_10227_PI422575199	skeletal muscle kidney enriched inositol 5-phosphatase	AGAP011644-RA	AGAP011644-RA	AGAP011644	3L	30654707	30670454	-1	0	1	protein_coding	0	skeletal muscle kidney enriched inositol 5-phosphatase		CUST_10227_PI	WGtarget	AGAP011644-RA	Unknown		0.227683	0.00150787	2.52577	1	up	0.42823	1.24229e-05	3.95644	1	up	0.0625775	0.503523	0.451889	0	up
11033	CUST_10228_PI422575199	isoform a	AGAP011645-RA	AGAP011645-RA	AGAP011645	3L	30672560	30691644	-1	0	1	protein_coding	0	isoform a		CUST_10228_PI	WGtarget	AGAP011645-RA	Unknown		-0.102847	0.0615848	1.31514	1	down	0.00818071	0.872415	0.489837	0	up	-0.0663532	0.442597	0.480007	0	down
10362	CUST_10229_PI422575199	isoform b	AGAP011646-RA	AGAP011646-RA	AGAP011646	3L	30712785	30715624	-1	0	1	protein_coding	0	isoform b		CUST_10229_PI	WGtarget	AGAP011646-RA	Unknown		-0.0909505	0.0162432	1.74084	1	down	-0.0316794	0.356221	0.761066	0	down	-0.0697864	0.381277	0.51368	0	down
13433	CUST_1023_PI422575199	cdna sequence bc003267	AGAP005573-RA	AGAP005573-RA	AGAP005573	2L	17334218	17336622	-1	0	1	protein_coding	0	cdna sequence bc003267		CUST_1023_PI4	WGtarget	AGAP005573-RA	Unknown		-0.135712	0.0122442	1.83387	1	down	-0.0143518	0.756095	0.531656	0	down	0.0849441	0.271511	0.596433	0	up
1491	CUST_10230_PI422575199	odorant binding protein 1	AGAP011647-RA	AGAP011647-RA	AGAP011647	3L	30753689	30754558	-1	0	1	protein_coding	0	odorant binding protein 1		CUST_10230_PI	WGtarget	AGAP011647-RA	Unknown		-0.120366	0.0411164	1.44379	1	down	-0.0328921	0.540821	0.631948	0	down	-0.0881313	0.378723	0.515424	0	down
8210	CUST_10231_PI422575199	tyrosine kinase receptor	AGAP011648-RA	AGAP011648-RA	AGAP011648	3L	30789301	30791598	1	0	1	protein_coding	0	tyrosine kinase receptor		CUST_10231_PI	WGtarget	AGAP011648-RA	Unknown		0.0175826	0.673444	0.566424	0	up	0.00318876	0.940168	0.468272	0	up	-0.0162481	0.770887	0.359272	0	down
3226	CUST_10232_PI422575199	protein	AGAP011649-RA	AGAP011649-RA	AGAP011649	3L	30794799	30808689	-1	0	1	protein_coding	0	protein		CUST_10232_PI	WGtarget	AGAP011649-RA	Unknown		-0.12701	0.0112352	1.86201	1	down	-0.0632038	0.160402	1.01254	0	down	-0.0543532	0.33561	0.544193	0	down
4651	CUST_10233_PI422575199	protein-tyrosine phosphatase	AGAP011650-RA	AGAP011650-RA	AGAP011650	3L	30811064	30814958	-1	0	1	protein_coding	0	protein-tyrosine phosphatase		CUST_10233_PI	WGtarget	AGAP011650-RA	Unknown		-0.165508	0.0109073	1.87164	1	down	-0.23019	0.00160547	2.50657	1	down	0.175401	0.131222	0.80085	0	up
6244	CUST_10234_PI422575199	AGAP011651-PA [Anopheles gambiae str. PEST]	AGAP011651-RA	AGAP011651-RA	AGAP011651	3L	30815590	30816741	-1	0	1	protein_coding	0	AGAP011651-PA [Anopheles gambiae str. PEST]		CUST_10234_PI	WGtarget	AGAP011651-RA	Unknown		0.0368676	0.118337	1.10836	0	up	0.0460032	0.0639951	1.30288	1	up	0.0238894	0.480498	0.46203	0	up
7585	CUST_10235_PI422575199	spermatogenesis associated 5-like 1	AGAP011652-RA	AGAP011652-RA	AGAP011652	3L	30818951	30831860	-1	0	1	protein_coding	0	spermatogenesis associated 5-like 1		CUST_10235_PI	WGtarget	AGAP011652-RA	Unknown		0.0067894	0.791478	0.518031	0	up	0.0224782	0.406615	0.71981	0	up	-0.0584049	0.2436	0.625043	0	down
10564	CUST_10236_PI422575199	microsomal dipeptidase	AGAP011653-RA	AGAP011653-RA	AGAP011653	3L	30823224	30824691	1	0	1	protein_coding	0	microsomal dipeptidase		CUST_10236_PI	WGtarget	AGAP011653-RA	Unknown		0.0206653	0.649128	0.577213	0	up	0.0135157	0.767185	0.527271	0	up	0.0827744	0.0732052	0.976092	0	up
11892	CUST_10237_PI422575199	microsomal dipeptidase	AGAP011654-RA	AGAP011654-RA	AGAP011654	3L	30825121	30827062	1	0	1	protein_coding	0	microsomal dipeptidase		CUST_10237_PI	WGtarget	AGAP011654-RA	Unknown		-0.559301	2.1762e-05	3.80403	1	down	-0.391113	0.000433935	2.91879	1	down	0.899719	0.0142602	1.50949	1	up
4541	CUST_10238_PI422575199	zinc finger protein	AGAP011655-RA	AGAP011655-RA	AGAP011655	3L	30931491	30933137	1	0	1	protein_coding	0	zinc finger protein		CUST_10238_PI	WGtarget	AGAP011655-RA	Unknown		-0.0426528	0.259762	0.861373	0	down	0.0154222	0.684117	0.561581	0	up	-0.0937153	0.216381	0.657725	0	down
11429	CUST_10239_PI422575199	AGAP011656-PA [Anopheles gambiae str. PEST]	AGAP011656-RA	AGAP011656-RA	AGAP011656	3L	31001837	31002621	1	0	1	protein_coding	0	AGAP011656-PA [Anopheles gambiae str. PEST]		CUST_10239_PI	WGtarget	AGAP011656-RA	Unknown		-0.0416029	0.263888	0.856191	0	down	-0.0278847	0.462231	0.68018	0	down	-0.0308824	0.509318	0.449558	0	down
9180	CUST_1024_PI422575199	zinc finger protein 10	AGAP005574-RA	AGAP005574-RA	AGAP005574	2L	17337185	17339341	-1	0	1	protein_coding	0	zinc finger protein 10		CUST_1024_PI4	WGtarget	AGAP005574-RA	Unknown		0.112836	0.0314274	1.53032	1	up	0.139495	0.0131788	1.80956	1	up	0.166408	0.164664	0.734854	0	up
8732	CUST_10240_PI422575199	ring zinc finger protein makorin2	AGAP011657-RA	AGAP011657-RA	AGAP011657	3L	31004813	31005931	1	0	1	protein_coding	0	ring zinc finger protein makorin2		CUST_10240_PI	WGtarget	AGAP011657-RA	Unknown		-0.144218	0.052911	1.36374	1	down	-0.0519952	0.447147	0.690068	0	down	0.0769733	0.37379	0.518447	0	up
9120	CUST_10241_PI422575199	AGAP011659-PA [Anopheles gambiae str. PEST]	AGAP011659-RA	AGAP011659-RA	AGAP011659	3L	31031602	31035940	-1	0	1	protein_coding	0	AGAP011659-PA [Anopheles gambiae str. PEST]		CUST_10241_PI	WGtarget	AGAP011659-RA	Unknown		0.0608279	0.0645604	1.3001	1	up	0.117906	0.00281745	2.32246	1	up	-0.0685495	0.14642	0.768494	0	down
10330	CUST_10242_PI422575199	anopheles gambiae pest agap012490-pa	AGAP011660-RA	AGAP011660-RA	AGAP011660	3L	31038338	31039238	1	0	1	protein_coding	0	anopheles gambiae pest agap012490-pa		CUST_10242_PI	WGtarget	AGAP011660-RA	Unknown		0.00794836	0.822685	0.506961	0	up	0.0140608	0.703575	0.552963	0	up	0.0562168	0.314726	0.559434	0	up
2916	CUST_10243_PI422575199	lysine-specific histone demethylase	AGAP011661-RA	AGAP011661-RA	AGAP011661	3L	31043003	31046325	1	0	1	protein_coding	0	lysine-specific histone demethylase		CUST_10243_PI	WGtarget	AGAP011661-RA	Unknown		-0.144923	0.0291153	1.55511	1	down	-0.120213	0.0678168	1.28443	0	down	0.107112	0.378513	0.515477	0	up
14964	CUST_10244_PI422575199	AGAP011662-PA [Anopheles gambiae str. PEST]	AGAP011662-RA	AGAP011662-RA	AGAP011662	3L	31050710	31052848	-1	0	1	protein_coding	0	AGAP011662-PA [Anopheles gambiae str. PEST]		CUST_10244_PI	WGtarget	AGAP011662-RA	Unknown		0.0873829	0.450864	0.68761	0	up	0.226907	0.0689442	1.27917	0	up	-0.323607	0.372976	0.518996	0	down
14357	CUST_10245_PI422575199	sarcolemmal membrane-associated protein	AGAP011663-RA	AGAP011663-RA	AGAP011663	3L	31053169	31055186	-1	0	1	protein_coding	0	sarcolemmal membrane-associated protein		CUST_10245_PI	WGtarget	AGAP011663-RA	Unknown		0.474987	0.00024704	3.09194	1	up	0.513574	0.000134758	3.27635	1	up	-0.135752	0.131048	0.801217	0	down
5364	CUST_10246_PI422575199	atpase wrnip1	AGAP011664-RA	AGAP011664-RA	AGAP011664	3L	31081203	31084948	1	0	1	protein_coding	0	atpase wrnip1		CUST_10246_PI	WGtarget	AGAP011664-RA	Unknown		-0.379672	0.00282156	2.32202	1	down	-1.17159	2.79152e-07	4.9215	1	down	-0.129711	0.689391	0.383213	0	down
12545	CUST_10247_PI422575199	AGAP011665-PA [Anopheles gambiae str. PEST]	AGAP011665-RA	AGAP011665-RA	AGAP011665	3L	31090255	31091138	1	0	1	protein_coding	0	AGAP011665-PA [Anopheles gambiae str. PEST]		CUST_10247_PI	WGtarget	AGAP011665-RA	Unknown		-0.00983022	0.762354	0.529385	0	down	-0.045606	0.196271	0.950127	0	down	-0.0388913	0.539407	0.436693	0	down
11988	CUST_10248_PI422575199	AGAP011666-PA [Anopheles gambiae str. PEST]	AGAP011666-RA	AGAP011666-RA	AGAP011666	3L	31103582	31122893	-1	0	1	protein_coding	0	AGAP011666-PA [Anopheles gambiae str. PEST]		CUST_10248_PI	WGtarget	AGAP011666-RA	Unknown		0.0197994	0.46221	0.68018	0	up	0.0465378	0.114168	1.12003	0	up	0.0363589	0.455722	0.473673	0	up
68	CUST_10249_PI422575199	AGAP011667-PA [Anopheles gambiae str. PEST]	AGAP011667-RA	AGAP011667-RA	AGAP011667	3L	31190907	31225576	1	0	1	protein_coding	0	AGAP011667-PA [Anopheles gambiae str. PEST]		CUST_10249_PI	WGtarget	AGAP011667-RA	Unknown		-0.0571469	0.166158	1.00198	0	down	0.015751	0.693978	0.557221	0	up	-0.0490526	0.322032	0.553943	0	down
9205	CUST_1025_PI422575199	gamma-tubulin complex component 2 (gcp-2)	AGAP005575-RA	AGAP005575-RA	AGAP005575	2L	17339766	17343861	-1	0	1	protein_coding	0	gamma-tubulin complex component 2 (gcp-2)		CUST_1025_PI4	WGtarget	AGAP005575-RA	Unknown		0.548974	1.06911e-05	4.00191	1	up	0.425862	9.65997e-05	3.37495	1	up	-0.217684	0.270409	0.597516	0	down
14926	CUST_10250_PI422575199	anopheles gambiae pest agap012817-pa	AGAP011668-RA	AGAP011668-RA	AGAP011668	3L	31245083	31245835	-1	0	1	protein_coding	0	anopheles gambiae pest agap012817-pa		CUST_10250_PI	WGtarget	AGAP011668-RA	Unknown		-0.0358219	0.542405	0.631115	0	down	-0.0189776	0.750858	0.533701	0	down	-0.0483825	0.545154	0.434353	0	down
2654	CUST_10251_PI422575199	coagulation factor xi	AGAP011669-RA	AGAP011669-RA	AGAP011669	3L	31246464	31248326	-1	0	1	protein_coding	0	coagulation factor xi		CUST_10251_PI	WGtarget	AGAP011669-RA	Unknown		-0.0627839	0.208825	0.930539	0	down	0.0491734	0.327832	0.787195	0	up	0.0421501	0.685552	0.384575	0	up
3201	CUST_10252_PI422575199	suppressor of ty3	AGAP011670-RA	AGAP011670-RA	AGAP011670	3L	31255062	31256183	1	0	1	protein_coding	0	suppressor of ty3		CUST_10252_PI	WGtarget	AGAP011670-RA	Unknown		0.118542	0.0497644	1.38358	1	up	0.0181299	0.741076	0.537522	0	up	0.0805702	0.504867	0.451369	0	up
2692	CUST_10253_PI422575199	zinc finger protein 436	AGAP011671-RA	AGAP011671-RA	AGAP011671	3L	31258843	31259642	1	0	1	protein_coding	0	zinc finger protein 436		CUST_10253_PI	WGtarget	AGAP011671-RA	Unknown		-0.076203	0.055062	1.35114	1	down	-0.0214135	0.56497	0.618924	0	down	0.0235362	0.635742	0.40122	0	up
1598	CUST_10254_PI422575199	isoform cra_a	AGAP011672-RA	AGAP011672-RA	AGAP011672	3L	31259778	31260439	1	0	1	protein_coding	0	isoform cra_a		CUST_10254_PI	WGtarget	AGAP011672-RA	Unknown		-0.19141	0.000667246	2.78425	1	down	-0.254029	8.37015e-05	3.41683	1	down	0.136217	0.0743574	0.971298	0	up
6061	CUST_10255_PI422575199	isoform a	AGAP011673-RA	AGAP011673-RA	AGAP011673	3L	31260533	31261056	-1	0	1	protein_coding	0	isoform a		CUST_10255_PI	WGtarget	AGAP011673-RA	Unknown		0.104071	0.0492765	1.38655	1	up	0.0625087	0.218413	0.916298	0	up	0.282528	0.0960276	0.893301	0	up
2012	CUST_10256_PI422575199	zinc finger protein 506	AGAP011674-RA	AGAP011674-RA	AGAP011674	3L	31261528	31262926	-1	0	1	protein_coding	0	zinc finger protein 506		CUST_10256_PI	WGtarget	AGAP011674-RA	Unknown		-0.111189	0.203642	0.938357	0	down	-0.214488	0.0267736	1.58164	1	down	0.17868	0.305958	0.566545	0	up
8294	CUST_10257_PI422575199	recq-mediated genome instability protein 1	AGAP011675-RA	AGAP011675-RA	AGAP011675	3L	31263208	31265429	1	0	1	protein_coding	0	recq-mediated genome instability protein 1		CUST_10257_PI	WGtarget	AGAP011675-RA	Unknown		0.184265	0.0292823	1.55315	1	up	-0.134754	0.0944499	1.18	0	down	0.071761	0.619902	0.406532	0	up
8875	CUST_10258_PI422575199	mitochondrial brown fat uncoupling protein	AGAP011676-RA	AGAP011676-RA	AGAP011676	3L	31266082	31271769	-1	0	1	protein_coding	0	mitochondrial brown fat uncoupling protein		CUST_10258_PI	WGtarget	AGAP011676-RA	Unknown		0.101579	0.205331	0.935875	0	up	0.375391	0.000536706	2.85127	1	up	-0.0240386	0.784966	0.35519	0	down
5948	CUST_10259_PI422575199	116 kda u5 small nuclear ribonucleoprotein component	AGAP011677-RA	AGAP011677-RA	AGAP011677	3L	31276190	31279018	-1	0	1	protein_coding	0	116 kda u5 small nuclear ribonucleoprotein component		CUST_10259_PI	WGtarget	AGAP011677-RA	Unknown		0.301775	0.0012772	2.57738	1	up	0.434215	8.62302e-05	3.40734	1	up	0.142248	0.434493	0.484091	0	up
1625	CUST_1026_PI422575199	aspartyl-trna synthetase	AGAP005576-RA	AGAP005576-RA	AGAP005576	2L	17345840	17348553	1	0	1	protein_coding	0	aspartyl-trna synthetase		CUST_1026_PI4	WGtarget	AGAP005576-RA	Unknown		-0.372769	0.00344397	2.25545	1	down	-0.268019	0.022771	1.63192	1	down	0.354302	0.00535272	1.84839	1	up
12518	CUST_10260_PI422575199	transcription initiation factor tfiid subunit 5	AGAP011678-RA	AGAP011678-RA	AGAP011678	3L	31279278	31281450	1	0	1	protein_coding	0	transcription initiation factor tfiid subunit 5		CUST_10260_PI	WGtarget	AGAP011678-RA	Unknown		0.106736	0.136025	1.06403	0	up	0.0570751	0.416006	0.712842	0	up	0.135118	0.0787526	0.953533	0	up
1084	CUST_10261_PI422575199	---NA---	AGAP011679-RA	AGAP011679-RA	AGAP011679	3L	31282269	31286825	1	0	1	protein_coding	0	---NA---		CUST_10261_PI	WGtarget	AGAP011679-RA	Unknown		-0.0540115	0.144479	1.04519	0	down	-0.0733734	0.0655977	1.2948	0	down	-0.0707836	0.259592	0.607704	0	down
9289	CUST_10262_PI422575199	sugar transporter	AGAP011680-RA	AGAP011680-RA	AGAP011680	3L	31292974	31295695	-1	0	1	protein_coding	0	sugar transporter		CUST_10262_PI	WGtarget	AGAP011680-RA	Unknown		0.182024	0.188498	0.962885	0	up	-0.151325	0.269837	0.849346	0	down	-0.561088	0.00036781	2.8425	1	down
6874	CUST_10263_PI422575199	phospholipase a1	AGAP011681-RA	AGAP011681-RA	AGAP011681	3L	31300205	31301055	1	0	1	protein_coding	0	phospholipase a1		CUST_10263_PI	WGtarget	AGAP011681-RA	Unknown		-0.0400232	0.122928	1.096	0	down	-0.0475614	0.077944	1.24054	0	down	0.00152016	0.964462	0.309727	0	up
12612	CUST_10264_PI422575199	lipase	AGAP011682-RA	AGAP011682-RA	AGAP011682	3L	31302184	31318415	1	0	1	protein_coding	0	lipase		CUST_10264_PI	WGtarget	AGAP011682-RA	Unknown		-0.0305517	0.430731	0.701969	0	down	-0.0581523	0.161235	1.01093	0	down	-0.115234	0.0571424	1.05457	0	down
10913	CUST_10265_PI422575199	pancreatic triacylglycerol lipase	AGAP011683-RA	AGAP011683-RA	AGAP011683	3L	31311264	31314359	-1	0	1	protein_coding	0	pancreatic triacylglycerol lipase		CUST_10265_PI	WGtarget	AGAP011683-RA	Unknown		-0.018537	0.557429	0.622793	0	down	0.0180949	0.581211	0.610757	0	up	-0.0795255	0.197986	0.682696	0	down
9505	CUST_10266_PI422575199	peptidylprolyl isomerase	AGAP011684-RA	AGAP011684-RA	AGAP011684	3L	31356683	31357681	1	0	1	protein_coding	0	peptidylprolyl isomerase		CUST_10266_PI	WGtarget	AGAP011684-RA	Unknown		-0.0229293	0.533613	0.636208	0	down	0.0348313	0.366158	0.752336	0	up	-0.0134865	0.812269	0.347587	0	down
4892	CUST_10267_PI422575199	anarchy 1	AGAP011685-RA	AGAP011685-RA	AGAP011685	3L	31378369	31380363	1	0	1	protein_coding	0	anarchy 1		CUST_10267_PI	WGtarget	AGAP011685-RA	Unknown		0.0710261	0.0851984	1.21323	0	up	0.102633	0.0234067	1.62349	1	up	0.0134566	0.599264	0.413892	0	up
6805	CUST_10268_PI422575199	germ cell-less	AGAP011686-RA	AGAP011686-RA	AGAP011686	3L	31386287	31387999	-1	0	1	protein_coding	0	germ cell-less		CUST_10268_PI	WGtarget	AGAP011686-RA	Unknown		0.0775325	0.195086	0.95202	0	up	0.225414	0.00266564	2.34045	1	up	-0.0553722	0.433053	0.484734	0	down
6759	CUST_10269_PI422575199	ribosomal protein l27e	AGAP011687-RA	AGAP011687-RA	AGAP011687	3L	31393266	31394732	-1	0	1	protein_coding	0	ribosomal protein l27e		CUST_10269_PI	WGtarget	AGAP011687-RA	Unknown		0.127005	0.0164177	1.73749	1	up	0.259194	0.000195041	3.16352	1	up	-0.0623581	0.71759	0.374183	0	down
8754	CUST_1027_PI422575199	wd sam and u-box domain-containing protein 1	AGAP005577-RA	AGAP005577-RA	AGAP005577	2L	17349144	17361462	1	0	1	protein_coding	0	wd sam and u-box domain-containing protein 1		CUST_1027_PI4	WGtarget	AGAP005577-RA	Unknown		-0.216217	0.0189478	1.68995	1	down	-0.393323	0.000536423	2.85128	1	down	0.118229	0.0780087	0.95609	0	up
4366	CUST_10270_PI422575199	huntingtin interacting protein	AGAP011688-RA	AGAP011688-RA	AGAP011688	3L	31395604	31403654	-1	0	1	protein_coding	0	huntingtin interacting protein		CUST_10270_PI	WGtarget	AGAP011688-RA	Unknown		0.0319414	0.412801	0.715255	0	up	0.0702084	0.100887	1.15906	0	up	0.0327087	0.0767513	0.961005	0	up
13021	CUST_10271_PI422575199	protein fam73b-like	AGAP011689-RA	AGAP011689-RA	AGAP011689	3L	31405360	31407051	1	0	1	protein_coding	0	protein fam73b-like		CUST_10271_PI	WGtarget	AGAP011689-RA	Unknown		0.35941	0.000253846	3.08336	1	up	0.39337	0.000128912	3.28866	1	up	0.0639034	0.490138	0.457865	0	up
2365	CUST_10272_PI422575199	dynactin subunit	AGAP011690-RA	AGAP011690-RA	AGAP011690	3L	31408388	31410136	-1	Dmn	1	protein_coding	Probable dynactin subunit 2 [Source:UniProtKB/Swiss-Prot;Acc:Q7PZ25]	dynactin subunit		CUST_10272_PI	WGtarget	AGAP011690-RA	Unknown		-0.0450173	0.410122	0.717223	0	down	-0.310543	0.00014924	3.24549	1	down	0.0979168	0.56273	0.427044	0	up
1612	CUST_10273_PI422575199	short spindle isoform h	AGAP011691-RA	AGAP011691-RA	AGAP011691	3L	31414047	31420905	-1	0	1	protein_coding	0	short spindle isoform h		CUST_10273_PI	WGtarget	AGAP011691-RA	Unknown		0.153328	0.000415295	2.93184	1	up	0.277395	3.17378e-06	4.32153	1	up	-0.00762591	0.920143	0.319734	0	down
7717	CUST_10274_PI422575199	hypothetical protein AND_10408 [Anopheles darlingi]	AGAP011692-RA	AGAP011692-RA	AGAP011692	3L	31421201	31422237	-1	0	1	protein_coding	0	hypothetical protein AND_10408 [Anopheles darlingi]		CUST_10274_PI	WGtarget	AGAP011692-RA	Unknown		0.12515	0.136915	1.06191	0	up	0.289325	0.00399822	2.2062	1	up	-0.188322	0.248269	0.61987	0	down
6112	CUST_10275_PI422575199	dredd	AGAP011693-RA	AGAP011693-RA	AGAP011693	3L	31475563	31477030	1	CASPL1	1	protein_coding	caspase long class, Dredd-like [Source:VB Community Annotation;Acc:CASPL1]	dredd		CUST_10275_PI	WGtarget	AGAP011693-RA	Unknown		0.0670599	0.0954731	1.1764	0	up	-0.0304977	0.435197	0.698459	0	down	0.00165833	0.961138	0.310452	0	up
658	CUST_10276_PI422575199	mgc79653 protein	AGAP011694-RA	AGAP011694-RA	AGAP011694	3L	31480770	31484370	1	0	1	protein_coding	0	mgc79653 protein		CUST_10276_PI	WGtarget	AGAP011694-RA	Unknown		0.034424	0.304202	0.811188	0	up	0.0509063	0.150779	1.03169	0	up	0.000879493	0.98258	0.305521	0	up
8527	CUST_10277_PI422575199	sine oculis	AGAP011695-RA	AGAP011695-RA	AGAP011695	3L	31489958	31518398	1	0	1	protein_coding	0	sine oculis		CUST_10277_PI	WGtarget	AGAP011695-RA	Unknown		0.0182934	0.50017	0.655726	0	up	-0.0307632	0.276761	0.8414	0	down	-0.0441112	0.108426	0.856502	0	down
11587	CUST_10278_PI422575199	deoxyribonuclease i	AGAP011696-RA	AGAP011696-RA	AGAP011696	3L	31521612	31522862	1	0	1	protein_coding	0	deoxyribonuclease i		CUST_10278_PI	WGtarget	AGAP011696-RA	Unknown		-0.190227	0.0682382	1.28241	0	down	-0.754241	1.07198e-05	4.00126	1	down	-0.190875	0.504125	0.451562	0	down
10570	CUST_10279_PI422575199	AGAP011697-PA [Anopheles gambiae str. PEST]	AGAP011697-RA	AGAP011697-RA	AGAP011697	3L	31524909	31530671	1	0	1	protein_coding	0	AGAP011697-PA [Anopheles gambiae str. PEST]		CUST_10279_PI	WGtarget	AGAP011697-RA	Unknown		-0.318672	0.0225409	1.63521	1	down	-0.159289	0.20782	0.932016	0	down	0.244381	0.110523	0.851207	0	up
9901	CUST_1028_PI422575199	imaginal discs arrested	AGAP005578-RA	AGAP005578-RA	AGAP005578	2L	17351063	17353474	-1	0	1	protein_coding	0	imaginal discs arrested		CUST_1028_PI4	WGtarget	AGAP005578-RA	Unknown		0.0823342	0.134419	1.06767	0	up	0.469798	3.27204e-06	4.31261	1	up	-0.0446521	0.769288	0.359701	0	down
5109	CUST_10280_PI422575199	deoxyribonuclease i	AGAP011698-RA	AGAP011698-RA	AGAP011698	3L	31531521	31533167	1	0	1	protein_coding	0	deoxyribonuclease i		CUST_10280_PI	WGtarget	AGAP011698-RA	Unknown		-0.0343495	0.367915	0.750799	0	down	-0.0501233	0.214198	0.922577	0	down	-0.0474807	0.513166	0.447776	0	down
14351	CUST_10281_PI422575199	AGAP011699-PA [Anopheles gambiae str. PEST]	AGAP011699-RA	AGAP011699-RA	AGAP011699	3L	31534369	31536102	1	0	1	protein_coding	0	AGAP011699-PA [Anopheles gambiae str. PEST]		CUST_10281_PI	WGtarget	AGAP011699-RA	Unknown		0.422429	0.00166268	2.49545	1	up	0.22118	0.0502202	1.38067	1	up	-0.360859	0.109326	0.854113	0	down
11207	CUST_10282_PI422575199	opioid-binding protein cell adhesion molecule	AGAP011700-RA	AGAP011700-RA	AGAP011700	3L	31627115	31630485	1	0	1	protein_coding	0	opioid-binding protein cell adhesion molecule		CUST_10282_PI	WGtarget	AGAP011700-RA	Unknown		0.132907	0.312631	0.802233	0	up	0.349762	0.0188489	1.69157	1	up	-0.478142	0.013749	1.52093	1	down
7638	CUST_10283_PI422575199	transmembrane protein 145-like	AGAP011701-RA	AGAP011701-RA	AGAP011701	3L	31639801	31641879	-1	0	1	protein_coding	0	transmembrane protein 145-like		CUST_10283_PI	WGtarget	AGAP011701-RA	Unknown		0.26756	8.77411e-05	3.40234	1	up	0.103088	0.0360082	1.48642	1	up	-0.133514	0.358196	0.528349	0	down
4313	CUST_10284_PI422575199	isoform b	AGAP011702-RA	AGAP011702-RA	AGAP011702	3L	31645368	31653862	1	0	1	protein_coding	0	isoform b		CUST_10284_PI	WGtarget	AGAP011702-RA	Unknown		0.205756	0.0166219	1.73313	1	up	0.198569	0.0200521	1.67277	1	up	-0.112469	0.389688	0.508943	0	down
13256	CUST_10285_PI422575199	AGAP011703-PA [Anopheles gambiae str. PEST]	AGAP011703-RA	AGAP011703-RA	AGAP011703	3L	31669885	31671405	-1	0	1	protein_coding	0	AGAP011703-PA [Anopheles gambiae str. PEST]		CUST_10285_PI	WGtarget	AGAP011703-RA	Unknown		-0.0104845	0.727146	0.542995	0	down	0.0667517	0.049336	1.3861	1	up	-0.0253579	0.54756	0.433279	0	down
1916	CUST_10286_PI422575199	AGAP011704-PA [Anopheles gambiae str. PEST]	AGAP011704-RA	AGAP011704-RA	AGAP011704	3L	31688995	31689834	-1	0	1	protein_coding	0	AGAP011704-PA [Anopheles gambiae str. PEST]		CUST_10286_PI	WGtarget	AGAP011704-RA	Unknown		-0.0703867	0.0783577	1.23905	0	down	0.0449015	0.246592	0.877678	0	up	0.0139344	0.709144	0.376879	0	up
1141	CUST_10287_PI422575199	isoform b	AGAP011705-RA	AGAP011705-RA	AGAP011705	3L	31692998	31715050	1	AGAP011705	1	protein_coding	UPF0518 protein AGAP011705 [Source:UniProtKB/Swiss-Prot;Acc:Q7PZ36]	isoform b		CUST_10287_PI	WGtarget	AGAP011705-RA	Unknown		-0.0193093	0.561204	0.620847	0	down	0.0451319	0.205524	0.935575	0	up	-0.0570282	0.386728	0.510553	0	down
7121	CUST_10288_PI422575199	60s ribosomal protein l27a	AGAP011706-RA	AGAP011706-RA	AGAP011706	3L	31717156	31718932	-1	0	1	protein_coding	0	60s ribosomal protein l27a		CUST_10288_PI	WGtarget	AGAP011706-RA	Unknown		0.211828	0.00856985	1.95166	1	up	0.246339	0.00383884	2.2193	1	up	-0.23296	0.0892223	0.915799	0	down
1225	CUST_10289_PI422575199	guanine nucleotide exchange factor	AGAP011707-RA	AGAP011707-RA	AGAP011707	3L	31719478	31720952	1	0	1	protein_coding	0	guanine nucleotide exchange factor		CUST_10289_PI	WGtarget	AGAP011707-RA	Unknown		-0.0732596	0.0375471	1.4729	1	down	-0.0339804	0.300244	0.815649	0	down	-0.0589336	0.341998	0.539499	0	down
308	CUST_1029_PI422575199	gamma- -	AGAP005580-RA	AGAP005580-RA	AGAP005580	2L	17368092	17368686	1	0	1	protein_coding	0	gamma- -		CUST_1029_PI4	WGtarget	AGAP005580-RA	Unknown		-0.129372	0.0333798	1.51033	1	down	-0.0375522	0.49475	0.659147	0	down	-0.0712396	0.371531	0.519612	0	down
759	CUST_10290_PI422575199	retinal protein	AGAP011708-RA	AGAP011708-RA	AGAP011708	3L	31726594	31728247	-1	0	1	protein_coding	0	retinal protein		CUST_10290_PI	WGtarget	AGAP011708-RA	Unknown		0.106484	0.0983135	1.16708	0	up	0.0246422	0.684539	0.561378	0	up	-0.129875	0.421497	0.490448	0	down
4275	CUST_10291_PI422575199	lim domain kinase 1	AGAP011709-RA	AGAP011709-RA	AGAP011709	3L	31729619	31731877	1	0	1	protein_coding	0	lim domain kinase 1		CUST_10291_PI	WGtarget	AGAP011709-RA	Unknown		-0.0868775	0.06515	1.29705	0	down	-0.0378685	0.396056	0.72766	0	down	-0.0306897	0.60742	0.410754	0	down
3206	CUST_10292_PI422575199	lim domain kinase 1	AGAP011710-RA	AGAP011710-RA	AGAP011710	3L	31734023	31738388	1	0	1	protein_coding	0	lim domain kinase 1		CUST_10292_PI	WGtarget	AGAP011710-RA	Unknown		-0.0344804	0.624579	0.588666	0	down	0.0844044	0.245703	0.87875	0	up	-0.267164	0.103808	0.869695	0	down
1342	CUST_10293_PI422575199	t-box transcription factor tbx2	AGAP011711-RA	AGAP011711-RA	AGAP011711	3L	31892397	31893194	1	0	1	protein_coding	0	t-box transcription factor tbx2		CUST_10293_PI	WGtarget	AGAP011711-RA	Unknown		0.17736	0.0163857	1.73825	1	up	0.0948547	0.156106	1.02082	0	up	-0.194789	0.114837	0.840027	0	down
7903	CUST_10294_PI422575199	t-box transcription factor tbx2	AGAP011712-RA	AGAP011712-RA	AGAP011712	3L	31963940	31964241	1	0	1	protein_coding	0	t-box transcription factor tbx2		CUST_10294_PI	WGtarget	AGAP011712-RA	Unknown		0.0420664	0.222474	0.910608	0	up	0.0852865	0.0289033	1.55766	1	up	-0.0924302	0.0232006	1.346	1	down
1967	CUST_10295_PI422575199	ribonuclease 29kd-	AGAP011713-RA	AGAP011713-RA	AGAP011713	3L	32068895	32069724	-1	0	1	protein_coding	0	ribonuclease 29kd-		CUST_10295_PI	WGtarget	AGAP011713-RA	Unknown		-0.188357	0.0722709	1.26447	0	down	-0.450937	0.000784302	2.7324	1	down	0.160958	0.365639	0.523443	0	up
1996	CUST_10296_PI422575199	AGAP011714-PA [Anopheles gambiae str. PEST]	AGAP011714-RA	AGAP011714-RA	AGAP011714	3L	32075934	32085597	1	0	1	protein_coding	0	AGAP011714-PA [Anopheles gambiae str. PEST]		CUST_10296_PI	WGtarget	AGAP011714-RA	Unknown		0.0208898	0.410666	0.716815	0	up	0.0532436	0.0595621	1.3256	1	up	-0.222905	0.00326582	2.02757	1	down
4765	CUST_10297_PI422575199	pantothenate kinase	AGAP011715-RA	AGAP011715-RA	AGAP011715	3L	32087309	32089006	1	0	1	protein_coding	0	pantothenate kinase		CUST_10297_PI	WGtarget	AGAP011715-RA	Unknown		0.36522	0.0459251	1.40863	1	up	0.619071	0.00315147	2.28556	1	up	-1.08317	3.9316e-06	4.52907	1	down
7228	CUST_10298_PI422575199	mitochondrial ribosomal	AGAP011716-RA	AGAP011716-RA	AGAP011716	3L	32107241	32109031	-1	0	1	protein_coding	0	mitochondrial ribosomal		CUST_10298_PI	WGtarget	AGAP011716-RA	Unknown		0.224492	0.0166701	1.73221	1	up	0.170978	0.058072	1.33411	1	up	0.115723	0.343268	0.53866	0	up
1499	CUST_10299_PI422575199	eukaryotic translation initiation factor 2c	AGAP011717-RA	AGAP011717-RA	AGAP011717	3L	32108213	32126103	1	0	1	protein_coding	0	eukaryotic translation initiation factor 2c		CUST_10299_PI	WGtarget	AGAP011717-RA	Unknown		-0.124939	0.00433623	2.17836	1	down	-0.0580668	0.127872	1.08324	0	down	-0.00918979	0.837226	0.341384	0	down
6618	CUST_103_PI422575199	deoxyribonuclease i	AGAP004760-RA	AGAP004760-RA	AGAP004760	2L	3080655	3081906	-1	0	1	protein_coding	0	deoxyribonuclease i		CUST_103_PI42	WGtarget	AGAP004760-RA	Unknown		-0.0637148	0.102931	1.15264	0	down	-0.0297179	0.429075	0.703085	0	down	-0.1856	0.00311092	2.04463	1	down
14261	CUST_1030_PI422575199	3-hydroxyisobutyrate dehydrogenase	AGAP005581-RA	AGAP005581-RA	AGAP005581	2L	17369416	17371537	1	0	1	protein_coding	0	3-hydroxyisobutyrate dehydrogenase		CUST_1030_PI4	WGtarget	AGAP005581-RA	Unknown		0.544361	0.000189947	3.1708	1	up	0.664813	4.42189e-05	3.60111	1	up	0.312869	0.403742	0.500684	0	up
4035	CUST_10300_PI422575199	lipase 1 precursor	AGAP011718-RA	AGAP011718-RA	AGAP011718	3L	32132724	32138021	-1	0	1	protein_coding	0	lipase 1 precursor		CUST_10300_PI	WGtarget	AGAP011718-RA	Unknown		-0.0477868	0.167445	0.999584	0	down	-0.130447	0.00267551	2.33927	1	down	0.00534176	0.93581	0.31606	0	up
10435	CUST_10301_PI422575199	serine collagenase 1	AGAP011719-RA	AGAP011719-RA	AGAP011719	3L	32214060	32216822	-1	0	1	protein_coding	0	serine collagenase 1		CUST_10301_PI	WGtarget	AGAP011719-RA	Unknown		0.234789	0.00112193	2.61958	1	up	0.0277562	0.608301	0.59661	0	up	0.0776236	0.216651	0.657417	0	up
9667	CUST_10302_PI422575199	AGAP011720-PA [Anopheles gambiae str. PEST]	AGAP011720-RA	AGAP011720-RA	AGAP011720	3L	32248400	32261876	1	0	1	protein_coding	0	AGAP011720-PA [Anopheles gambiae str. PEST]		CUST_10302_PI	WGtarget	AGAP011720-RA	Unknown		-0.109577	0.0359383	1.4871	1	down	-0.022008	0.641303	0.580721	0	down	-0.0454272	0.564085	0.426381	0	down
14512	CUST_10303_PI422575199	cg15435-like protein	AGAP011721-RA	AGAP011721-RA	AGAP011721	3L	32330668	32331839	-1	0	1	protein_coding	0	cg15435-like protein		CUST_10303_PI	WGtarget	AGAP011721-RA	Unknown		-0.0400224	0.187238	0.964831	0	down	0.0548151	0.0905146	1.19336	0	up	-0.0275479	0.568121	0.424546	0	down
4966	CUST_10304_PI422575199	isoform g	AGAP011722-RA	AGAP011722-RA	AGAP011722	3L	32342400	32369675	-1	0	1	protein_coding	0	isoform g		CUST_10304_PI	WGtarget	AGAP011722-RA	Unknown		0.00446769	0.899631	0.480779	0	up	0.0259999	0.470987	0.674231	0	up	0.037195	0.298955	0.572279	0	up
6462	CUST_10305_PI422575199	mannose-1-phosphate guanyltransferase	AGAP011723-RA	AGAP011723-RA	AGAP011723	3L	32414119	32415889	-1	0	1	protein_coding	0	mannose-1-phosphate guanyltransferase		CUST_10305_PI	WGtarget	AGAP011723-RA	Unknown		0.371515	0.00183495	2.46367	1	up	0.644694	3.42116e-05	3.6754	1	up	-0.0119146	0.941546	0.314579	0	down
12929	CUST_10306_PI422575199	ankyrin unc44	AGAP011724-RA	AGAP011724-RA	AGAP011724	3L	32421836	32426692	-1	0	1	protein_coding	0	ankyrin unc44		CUST_10306_PI	WGtarget	AGAP011724-RA	Unknown		0.000229262	0.993933	0.452855	0	up	0.0803081	0.0246816	1.60643	1	up	-0.0631761	0.366245	0.52304	0	down
6113	CUST_10307_PI422575199	myosin i	AGAP011725-RA	AGAP011725-RA	AGAP011725	3L	32454058	32455618	-1	0	1	protein_coding	0	myosin i		CUST_10307_PI	WGtarget	AGAP011725-RA	Unknown		0.619046	0.000202117	3.1529	1	up	-0.193029	0.113936	1.1207	0	down	0.101405	0.348426	0.535344	0	up
12963	CUST_10308_PI422575199	myosin isoform b	AGAP011726-RA	AGAP011726-RA	AGAP011726	3L	32456394	32457802	-1	0	1	protein_coding	0	myosin isoform b		CUST_10308_PI	WGtarget	AGAP011726-RA	Unknown		0.198723	0.00175335	2.47862	1	up	0.154787	0.00896355	1.93706	1	up	-0.059872	0.434289	0.484215	0	down
7889	CUST_10309_PI422575199	syntaxin 13	AGAP011727-RA	AGAP011727-RA	AGAP011727	3L	32495734	32497788	1	0	1	protein_coding	0	syntaxin 13		CUST_10309_PI	WGtarget	AGAP011727-RA	Unknown		-0.0493541	0.245164	0.879438	0	down	-0.0203461	0.633362	0.584397	0	down	-0.0752343	0.154532	0.752327	0	down
1086	CUST_1031_PI422575199	pcdc2 rp-8 (programmed cell death protein 2)	AGAP005582-RA	AGAP005582-RA	AGAP005582	2L	17371656	17373292	-1	0	1	protein_coding	0	pcdc2 rp-8 (programmed cell death protein 2)		CUST_1031_PI4	WGtarget	AGAP005582-RA	Unknown		-0.0780443	0.0305321	1.53951	1	down	-0.00771508	0.810754	0.511016	0	down	0.0338561	0.679508	0.386557	0	up
2240	CUST_10310_PI422575199	ankyrin repeat and btb poz domain-containing protein 2	AGAP011728-RA	AGAP011728-RA	AGAP011728	3L	32503422	32509436	-1	0	1	protein_coding	0	ankyrin repeat and btb poz domain-containing protein 2		CUST_10310_PI	WGtarget	AGAP011728-RA	Unknown		-0.00590531	0.886759	0.48511	0	down	0.0173994	0.68136	0.56285	0	up	-0.00509653	0.856868	0.336071	0	down
250	CUST_10311_PI422575199	inosine-uridine preferring nucleoside hydrolase	AGAP011729-RA	AGAP011729-RA	AGAP011729	3L	32595068	32615939	1	0	1	protein_coding	0	inosine-uridine preferring nucleoside hydrolase		CUST_10311_PI	WGtarget	AGAP011729-RA	Unknown		0.159563	0.0123412	1.83109	1	up	0.0938623	0.113722	1.12135	0	up	0.336159	0.186322	0.700065	0	up
6911	CUST_10312_PI422575199	adp-ribosylation arf	AGAP011730-RA	AGAP011730-RA	AGAP011730	3L	32617928	32619111	1	0	1	protein_coding	0	adp-ribosylation arf		CUST_10312_PI	WGtarget	AGAP011730-RA	Unknown		0.125997	0.047426	1.39888	1	up	0.310709	0.000246779	3.09231	1	up	0.0655815	0.484952	0.460183	0	up
8403	CUST_10313_PI422575199	dna polymerase delta catalytic subunit	AGAP011731-RA	AGAP011731-RA	AGAP011731	3L	32622746	32623317	-1	0	1	protein_coding	0	dna polymerase delta catalytic subunit		CUST_10313_PI	WGtarget	AGAP011731-RA	Unknown		-0.0429434	0.2437	0.881526	0	down	0.0372155	0.322694	0.792177	0	up	0.0133617	0.772835	0.358777	0	up
8303	CUST_10314_PI422575199	palmitoyltransferase zdhhc17	AGAP011732-RA	AGAP011732-RA	AGAP011732	3L	32625388	32628255	1	0	1	protein_coding	0	palmitoyltransferase zdhhc17		CUST_10314_PI	WGtarget	AGAP011732-RA	Unknown		0.0604772	0.0677385	1.28478	0	up	0.116414	0.00331135	2.26805	1	up	0.0355925	0.142061	0.777377	0	up
4694	CUST_10315_PI422575199	membrane protein	AGAP011733-RA	AGAP011733-RA	AGAP011733	3L	32631070	32631813	1	0	1	protein_coding	0	membrane protein		CUST_10315_PI	WGtarget	AGAP011733-RA	Unknown		-0.0789639	0.381948	0.738776	0	down	-0.14598	0.128931	1.08071	0	down	0.229007	0.312683	0.560983	0	up
5100	CUST_10316_PI422575199	AGAP011734-PA [Anopheles gambiae str. PEST]	AGAP011734-RA	AGAP011734-RA	AGAP011734	3L	32634072	32634829	-1	0	1	protein_coding	0	AGAP011734-PA [Anopheles gambiae str. PEST]		CUST_10316_PI	WGtarget	AGAP011734-RA	Unknown		-0.0726906	0.110954	1.12923	0	down	-0.0511677	0.261843	0.858829	0	down	-0.0842793	0.303533	0.568256	0	down
2146	CUST_10317_PI422575199	AGAP011735-PA [Anopheles gambiae str. PEST]	AGAP011735-RA	AGAP011735-RA	AGAP011735	3L	32636150	32636837	-1	0	1	protein_coding	0	AGAP011735-PA [Anopheles gambiae str. PEST]		CUST_10317_PI	WGtarget	AGAP011735-RA	Unknown		-0.0965218	0.05092	1.37613	1	down	-0.0434151	0.352181	0.764508	0	down	-0.0584476	0.472794	0.465305	0	down
10493	CUST_10318_PI422575199	fatty acyl- reductase	AGAP011736-RA	AGAP011736-RA	AGAP011736	3L	32637953	32655940	-1	0	1	protein_coding	0	fatty acyl- reductase		CUST_10318_PI	WGtarget	AGAP011736-RA	Unknown		0.454748	2.22888e-05	3.79758	1	up	0.322516	0.000380489	2.95869	1	up	-0.614912	2.42301e-05	3.86787	1	down
2308	CUST_10319_PI422575199	a disintegrin and metalloproteinase with thrombospondin motifs like	AGAP011737-RA	AGAP011737-RA	AGAP011737	3L	32665460	32722956	-1	0	1	protein_coding	0	a disintegrin and metalloproteinase with thrombospondin motifs like		CUST_10319_PI	WGtarget	AGAP011737-RA	Unknown		0.00789773	0.873768	0.48944	0	up	0.0974334	0.0751176	1.25192	0	up	0.0550025	0.397654	0.504033	0	up
339	CUST_1032_PI422575199	phosphatidylinositol 3-kinase regulatory subunit	AGAP005583-RA	AGAP005583-RA	AGAP005583	2L	17408031	17411022	1	0	2	protein_coding	0	phosphatidylinositol 3-kinase regulatory subunit		CUST_1032_PI4	WGtarget	AGAP005583-RA	Unknown		0.00901694	0.826782	0.505488	0	up	0.0675784	0.12826	1.08241	0	up	-0.0237086	0.702285	0.378896	0	down
14994	CUST_10320_PI422575199	AGAP011738-PA [Anopheles gambiae str. PEST]	AGAP011738-RA	AGAP011738-RA	AGAP011738	3L	32751102	32755016	-1	0	1	protein_coding	0	AGAP011738-PA [Anopheles gambiae str. PEST]		CUST_10320_PI	WGtarget	AGAP011738-RA	Unknown		-0.269034	0.152194	1.02878	0	down	0.233689	0.213476	0.92364	0	up	-0.817258	0.102492	0.873438	0	down
6701	CUST_10321_PI422575199	AGAP011739-PA [Anopheles gambiae str. PEST]	AGAP011739-RA	AGAP011739-RA	AGAP011739	3L	32815425	32815731	1	0	1	protein_coding	0	AGAP011739-PA [Anopheles gambiae str. PEST]		CUST_10321_PI	WGtarget	AGAP011739-RA	Unknown		0.0572943	0.0223972	1.63739	1	up	0.0866075	0.00273046	2.33236	1	up	-0.103571	0.201115	0.678244	0	down
8648	CUST_10322_PI422575199	upf0693 protein c10orf32 homolog	AGAP011740-RA	AGAP011740-RA	AGAP011740	3L	32817632	32817949	1	0	1	protein_coding	0	upf0693 protein c10orf32 homolog		CUST_10322_PI	WGtarget	AGAP011740-RA	Unknown		-0.0776953	0.166397	1.00159	0	down	-0.0571541	0.305039	0.810343	0	down	0.0232485	0.784343	0.355386	0	up
3785	CUST_10323_PI422575199	AGAP011741-PA [Anopheles gambiae str. PEST]	AGAP011741-RA	AGAP011741-RA	AGAP011741	3L	32818393	32821288	1	0	1	protein_coding	0	AGAP011741-PA [Anopheles gambiae str. PEST]		CUST_10323_PI	WGtarget	AGAP011741-RA	Unknown		-0.0505775	0.0925513	1.18627	0	down	-0.00612668	0.831147	0.503872	0	down	0.0198382	0.732457	0.369977	0	up
14961	CUST_10324_PI422575199	isoform a	AGAP011742-RA	AGAP011742-RA	AGAP011742	3L	32824700	32825561	1	0	1	protein_coding	0	isoform a		CUST_10324_PI	WGtarget	AGAP011742-RA	Unknown		0.316179	0.00279288	2.32529	1	up	0.190961	0.0393904	1.45778	1	up	0.115971	0.489663	0.458022	0	up
13174	CUST_10325_PI422575199	iq and aaa domain-containing protein 1	AGAP011743-RA	AGAP011743-RA	AGAP011743	3L	32825766	32829407	-1	0	1	protein_coding	0	iq and aaa domain-containing protein 1		CUST_10325_PI	WGtarget	AGAP011743-RA	Unknown		-0.117063	0.0143709	1.7809	1	down	-0.00447578	0.913761	0.476213	0	down	0.00831209	0.876112	0.33115	0	up
9916	CUST_10326_PI422575199	tryptophanyl-trna synthetase	AGAP011744-RA	AGAP011744-RA	AGAP011744	3L	32830810	32832018	-1	0	1	protein_coding	0	tryptophanyl-trna synthetase		CUST_10326_PI	WGtarget	AGAP011744-RA	Unknown		0.107346	0.0604212	1.32096	1	up	0.298362	0.000203558	3.15105	1	up	0.407467	6.52543e-06	4.35253	1	up		1	1
2193	CUST_10327_PI422575199	bestrophin isoform a	AGAP011745-RA	AGAP011745-RA	AGAP011745	3L	32840159	32847882	-1	0	1	protein_coding	0	bestrophin isoform a		CUST_10327_PI	WGtarget	AGAP011745-RA	Unknown		-0.0945847	0.020544	1.66468	1	down	-0.0782245	0.0507196	1.37741	1	down	0.085847	0.11858	0.83135	0	up
10127	CUST_10328_PI422575199	isoform a	AGAP011746-RA	AGAP011746-RA	AGAP011746	3L	32865203	32871725	1	0	1	protein_coding	0	isoform a		CUST_10328_PI	WGtarget	AGAP011746-RA	Unknown		0.22236	0.0724702	1.26374	0	up	0.323696	0.015473	1.7563	1	up	0.190989	0.223199	0.648663	0	up
10532	CUST_10329_PI422575199	AGAP011747-PA [Anopheles gambiae str. PEST]	AGAP011747-RA	AGAP011747-RA	AGAP011747	3L	32873107	32874051	-1	0	1	protein_coding	0	AGAP011747-PA [Anopheles gambiae str. PEST]		CUST_10329_PI	WGtarget	AGAP011747-RA	Unknown		-0.00165747	0.985161	0.455214	0	down	0.154342	0.110833	1.12956	0	up	0.138844	0.480703	0.461914	0	up
2855	CUST_1033_PI422575199	phosphatidylinositol 3-kinase regulatory subunit	AGAP005583-RB	AGAP005583-RB	AGAP005583	2L	17408031	17411022	1	0	2	protein_coding	0	phosphatidylinositol 3-kinase regulatory subunit		CUST_1033_PI4	WGtarget	AGAP005583-RB	Unknown		0.00126708	0.97235	0.458903	0	up	0.0625209	0.113616	1.12166	0	up	-0.0432845	0.355671	0.530089	0	down
14188	CUST_10330_PI422575199	macrophage mhc class i receptor 2-like protein	AGAP011748-RA	AGAP011748-RA	AGAP011748	3L	32875871	32881914	-1	0	1	protein_coding	0	macrophage mhc class i receptor 2-like protein		CUST_10330_PI	WGtarget	AGAP011748-RA	Unknown		-0.00894546	0.692575	0.557859	0	down	0.00820366	0.724709	0.543977	0	up	0.0537478	0.100913	0.877969	0	up
3577	CUST_10331_PI422575199	isoform b	AGAP011749-RA	AGAP011749-RA	AGAP011749	3L	32886016	32888673	-1	0	1	protein_coding	0	isoform b		CUST_10331_PI	WGtarget	AGAP011749-RA	Unknown		0.0212892	0.787792	0.519321	0	up	-0.282991	0.00449048	2.1669	1	down	-0.170851	0.261917	0.605374	0	down
6377	CUST_10332_PI422575199	alpha-n-acetyl glucosaminidase	AGAP011750-RA	AGAP011750-RA	AGAP011750	3L	32917179	32919704	1	0	1	protein_coding	0	alpha-n-acetyl glucosaminidase		CUST_10332_PI	WGtarget	AGAP011750-RA	Unknown		-0.677893	6.71374e-06	4.12539	1	down	-0.388553	0.000648959	2.79323	1	down	0.350959	0.0661799	1.00819	0	up
1343	CUST_10333_PI422575199	sorting nexin	AGAP011751-RA	AGAP011751-RA	AGAP011751	3L	32920615	32922381	-1	0	1	protein_coding	0	sorting nexin		CUST_10333_PI	WGtarget	AGAP011751-RA	Unknown		0.315475	0.00870931	1.94647	1	up	0.360276	0.00403381	2.20316	1	up	-0.255861	0.253291	0.61448	0	down
6742	CUST_10334_PI422575199	trna guanylyltransferase	AGAP011752-RA	AGAP011752-RA	AGAP011752	3L	32926760	32927735	1	0	1	protein_coding	0	trna guanylyltransferase		CUST_10334_PI	WGtarget	AGAP011752-RA	Unknown		0.00706173	0.895625	0.482032	0	up	-0.151354	0.0187267	1.69351	1	down	0.157328	0.156875	0.748129	0	up
2427	CUST_10335_PI422575199	isoform b	AGAP011753-RA	AGAP011753-RA	AGAP011753	3L	32927854	32928735	-1	0	1	protein_coding	0	isoform b		CUST_10335_PI	WGtarget	AGAP011753-RA	Unknown		-0.0646075	0.319317	0.7955	0	down	-0.0517229	0.421082	0.709004	0	down	0.189869	0.0456459	1.12593	0	up
13604	CUST_10336_PI422575199	copper-transporting atpase 1	AGAP011754-RA	AGAP011754-RA	AGAP011754	3L	32930392	32935636	-1	0	1	protein_coding	0	copper-transporting atpase 1		CUST_10336_PI	WGtarget	AGAP011754-RA	Unknown		-0.191005	0.00832169	1.96144	1	down	-0.161178	0.0205045	1.66531	1	down	0.184228	0.00788057	1.71141	1	up
12431	CUST_10337_PI422575199	AGAP011755-PA [Anopheles gambiae str. PEST]	AGAP011755-RA	AGAP011755-RA	AGAP011755	3L	32946185	32946898	-1	0	1	protein_coding	0	AGAP011755-PA [Anopheles gambiae str. PEST]		CUST_10337_PI	WGtarget	AGAP011755-RA	Unknown		0.01797	0.542215	0.63122	0	up	0.030752	0.322815	0.792073	0	up	-0.00710204	0.813685	0.347209	0	down
10189	CUST_10338_PI422575199	retinal rod rhodopsin-sensitive cgmp 3 -cyclic phosphodiesterase subunit delta	AGAP011756-RA	AGAP011756-RA	AGAP011756	3L	32951545	32952804	1	PrBP	1	protein_coding	Probable cGMP 3',5'-cyclic phosphodiesterase subunit delta [Source:UniProtKB/Swiss-Prot;Acc:Q7PZ66]	retinal rod rhodopsin-sensitive cgmp 3 -cyclic phosphodiesterase subunit delta		CUST_10338_PI	WGtarget	AGAP011756-RA	Unknown		-0.163492	0.00148294	2.5312	1	down	-0.142644	0.00431937	2.17964	1	down	0.0532605	0.5767	0.421573	0	up
12983	CUST_10339_PI422575199	ww domain protein	AGAP011757-RA	AGAP011757-RA	AGAP011757	3L	32953796	32955318	1	0	1	protein_coding	0	ww domain protein		CUST_10339_PI	WGtarget	AGAP011757-RA	Unknown		0.175708	0.00853329	1.95309	1	up	0.267263	0.000605527	2.81486	1	up	0.196008	0.0860173	0.926712	0	up
9069	CUST_1034_PI422575199	protein fat-free homolog	AGAP005584-RA	AGAP005584-RA	AGAP005584	2L	17420791	17423473	-1	0	1	protein_coding	0	protein fat-free homolog		CUST_1034_PI4	WGtarget	AGAP005584-RA	Unknown		0.0887897	0.183728	0.970697	0	up	-0.0409518	0.527445	0.639615	0	down	-0.0387294	0.782293	0.356015	0	down
8066	CUST_10340_PI422575199	zinc finger protein	AGAP011758-RA	AGAP011758-RA	AGAP011758	3L	32957587	32960877	-1	0	1	protein_coding	0	zinc finger protein		CUST_10340_PI	WGtarget	AGAP011758-RA	Unknown		0.0456868	0.285926	0.831288	0	up	0.0288846	0.493712	0.659726	0	up	-0.0457534	0.46759	0.46791	0	down
11413	CUST_10341_PI422575199	zinc finger protein 271-like	AGAP011759-RA	AGAP011759-RA	AGAP011759	3L	32964876	32969643	-1	0	1	protein_coding	0	zinc finger protein 271-like		CUST_10341_PI	WGtarget	AGAP011759-RA	Unknown		-0.0765664	0.0488399	1.38951	1	down	-0.0361879	0.329541	0.785497	0	down	-0.0640468	0.26707	0.600509	0	down
4025	CUST_10342_PI422575199	AGAP011760-PA [Anopheles gambiae str. PEST]	AGAP011760-RA	AGAP011760-RA	AGAP011760	3L	32974340	32975180	1	0	1	protein_coding	0	AGAP011760-PA [Anopheles gambiae str. PEST]		CUST_10342_PI	WGtarget	AGAP011760-RA	Unknown		0.171307	0.000210167	3.14181	1	up	0.187922	0.000126454	3.29482	1	up	-0.310317	0.0958968	0.89363	0	down
5493	CUST_10343_PI422575199	dna-directed rna polymerases and iii subunit rpabc5	AGAP011761-RA	AGAP011761-RA	AGAP011761	3L	32976268	32976829	-1	0	1	protein_coding	0	dna-directed rna polymerases and iii subunit rpabc5		CUST_10343_PI	WGtarget	AGAP011761-RA	Unknown		0.0217672	0.625311	0.588327	0	up	0.0213144	0.644744	0.579103	0	up	-0.0167987	0.774622	0.358285	0	down
12008	CUST_10344_PI422575199	isoform b	AGAP011762-RA	AGAP011762-RA	AGAP011762	3L	32979374	32980417	-1	0	1	protein_coding	0	isoform b		CUST_10344_PI	WGtarget	AGAP011762-RA	Unknown		0.170527	0.0228508	1.63074	1	up	0.441917	3.98675e-05	3.63047	1	up	0.0231492	0.857821	0.335839	0	up
268	CUST_10345_PI422575199	zinc finger protein 223	AGAP011763-RA	AGAP011763-RA	AGAP011763	3L	32989585	32990865	1	0	1	protein_coding	0	zinc finger protein 223		CUST_10345_PI	WGtarget	AGAP011763-RA	Unknown		-0.066317	0.103592	1.15071	0	down	0.0204398	0.599932	0.600796	0	up	-0.0377892	0.481672	0.461529	0	down
6776	CUST_10346_PI422575199	uncharacterized protein c22orf9-like protein	AGAP011764-RA	AGAP011764-RA	AGAP011764	3L	32993728	33004268	1	0	1	protein_coding	0	uncharacterized protein c22orf9-like protein		CUST_10346_PI	WGtarget	AGAP011764-RA	Unknown		0.118614	0.0396166	1.45602	1	up	0.102125	0.0690853	1.27841	0	up	0.113731	0.111334	0.84935	0	up
7961	CUST_10347_PI422575199	fat- isoform a	AGAP011765-RA	AGAP011765-RA	AGAP011765	3L	33005140	33009720	1	0	1	protein_coding	0	fat- isoform a		CUST_10347_PI	WGtarget	AGAP011765-RA	Unknown		0.571038	0.000655905	2.78956	1	up	0.867506	2.53542e-05	3.76249	1	up	0.302288	0.612135	0.409271	0	up
8341	CUST_10348_PI422575199	bb in a isoform a	AGAP011766-RA	AGAP011766-RA	AGAP011766	3L	33014518	33027203	-1	0	1	protein_coding	0	bb in a isoform a		CUST_10348_PI	WGtarget	AGAP011766-RA	Unknown		0.0428018	0.499351	0.656217	0	up	-0.137843	0.0486	1.39121	1	down	-0.00148937	0.993159	0.303149	0	down
4090	CUST_10349_PI422575199	protein farnesyltransferase alpha subunit	AGAP011767-RA	AGAP011767-RA	AGAP011767	3L	33028850	33030212	1	0	1	protein_coding	0	protein farnesyltransferase alpha subunit		CUST_10349_PI	WGtarget	AGAP011767-RA	Unknown		0.128755	0.110979	1.12919	0	up	0.0900005	0.261096	0.859629	0	up	0.404972	0.15096	0.759366	0	up
311	CUST_1035_PI422575199	isoform b	AGAP005585-RB	AGAP005585-RB	AGAP005585	2L	17424809	17441217	1	0	3	protein_coding	0	isoform b		CUST_1035_PI4	WGtarget	AGAP005585-RB	Unknown		-0.149346	0.043457	1.42623	1	down	-0.397846	0.000134552	3.27649	1	down	-0.0153425	0.951939	0.312396	0	down
10474	CUST_10350_PI422575199	downstream of receptor kinase	AGAP011768-RA	AGAP011768-RA	AGAP011768	3L	33033843	33059444	-1	0	1	protein_coding	0	downstream of receptor kinase		CUST_10350_PI	WGtarget	AGAP011768-RA	Unknown		0.047119	0.436104	0.69781	0	up	0.20491	0.00586471	2.07756	1	up	-0.0268518	0.918119	0.320225	0	down
3259	CUST_10351_PI422575199	fanconi complementation group d2	AGAP011769-RA	AGAP011769-RA	AGAP011769	3L	33071041	33075723	1	0	1	protein_coding	0	fanconi complementation group d2		CUST_10351_PI	WGtarget	AGAP011769-RA	Unknown		0.0271596	0.488552	0.662967	0	up	0.193262	0.000522577	2.85976	1	up	-0.0354762	0.658087	0.39336	0	down
7800	CUST_10352_PI422575199	low-density lipoprotein receptor	AGAP011770-RA	AGAP011770-RA	AGAP011770	3L	33079221	33085999	-1	0	1	protein_coding	0	low-density lipoprotein receptor		CUST_10352_PI	WGtarget	AGAP011770-RA	Unknown		-0.00919357	0.868763	0.491088	0	down	0.302321	0.000238168	3.10403	1	up	-0.118514	0.429947	0.486152	0	down
3034	CUST_10353_PI422575199	elegans protein partially confirmed by transcript evidence	AGAP011771-RA	AGAP011771-RA	AGAP011771	3L	33114048	33115954	1	0	1	protein_coding	0	elegans protein partially confirmed by transcript evidence		CUST_10353_PI	WGtarget	AGAP011771-RA	Unknown		0.0410075	0.457414	0.683365	0	up	0.0952277	0.107407	1.13928	0	up	-0.167131	0.0635844	1.02072	0	down
6922	CUST_10354_PI422575199	inner centromere protein	AGAP011772-RA	AGAP011772-RA	AGAP011772	3L	33119328	33123245	-1	0	1	protein_coding	0	inner centromere protein		CUST_10354_PI	WGtarget	AGAP011772-RA	Unknown		-0.0622051	0.112434	1.12511	0	down	0.00312075	0.933096	0.470407	0	up	-0.0466945	0.550316	0.43225	0	down
1063	CUST_10355_PI422575199	AGAP011773-PA [Anopheles gambiae str. PEST]	AGAP011773-RA	AGAP011773-RA	AGAP011773	3L	33124140	33126481	1	0	1	protein_coding	0	AGAP011773-PA [Anopheles gambiae str. PEST]		CUST_10355_PI	WGtarget	AGAP011773-RA	Unknown		-0.0939617	0.0258074	1.59284	1	down	-0.05256	0.184418	0.969606	0	down	-0.0320634	0.579391	0.420813	0	down
13652	CUST_10356_PI422575199	AGAP011774-PA [Anopheles gambiae str. PEST]	AGAP011774-RA	AGAP011774-RA	AGAP011774	3L	33130109	33131762	1	0	1	protein_coding	0	AGAP011774-PA [Anopheles gambiae str. PEST]		CUST_10356_PI	WGtarget	AGAP011774-RA	Unknown		-0.0287016	0.336233	0.779264	0	down	0.0327614	0.291528	0.82488	0	up	-0.019993	0.707636	0.377294	0	down
2490	CUST_10357_PI422575199	phd finger protein	AGAP011775-RA	AGAP011775-RA	AGAP011775	3L	33138017	33139196	1	0	1	protein_coding	0	phd finger protein		CUST_10357_PI	WGtarget	AGAP011775-RA	Unknown		-0.0470414	0.567823	0.617402	0	down	-0.0469046	0.56893	0.61687	0	down	0.348363	0.0450967	1.12988	0	up
6030	CUST_10358_PI422575199	protein kinase protein	AGAP011776-RA	AGAP011776-RA	AGAP011776	3L	33162115	33166028	1	0	1	protein_coding	0	protein kinase protein		CUST_10358_PI	WGtarget	AGAP011776-RA	Unknown		0.00688965	0.940716	0.468108	0	up	0.00216079	0.981389	0.456333	0	up	0.109379	0.0625133	1.0264	0	up
10186	CUST_10359_PI422575199	40s ribosomal protein sa	AGAP011777-RA	AGAP011777-RA	AGAP011777	3L	33170785	33172368	1	AGAP011777	1	protein_coding	40S ribosomal protein SA [Source:UniProtKB/Swiss-Prot;Acc:Q7PZ81]	40s ribosomal protein sa		CUST_10359_PI	WGtarget	AGAP011777-RA	Unknown		0.197408	0.0787808	1.23719	0	up	0.634695	9.29777e-05	3.38587	1	up	0.301882	0.326418	0.550322	0	up
3003	CUST_1036_PI422575199	isoform b	AGAP005585-RA	AGAP005585-RA	AGAP005585	2L	17424809	17441217	1	0	3	protein_coding	0	isoform b		CUST_1036_PI4	WGtarget	AGAP005585-RA	Unknown		-0.180948	0.0174444	1.71706	1	down	-0.448698	4.18477e-05	3.61673	1	down	-0.0345246	0.887908	0.328189	0	down
3000	CUST_10360_PI422575199	AGAP011778-PA [Anopheles gambiae str. PEST]	AGAP011778-RA	AGAP011778-RA	AGAP011778	3L	33201186	33206559	1	0	2	protein_coding	0	AGAP011778-PA [Anopheles gambiae str. PEST]		CUST_10360_PI	WGtarget	AGAP011778-RA	Unknown		0.0587917	0.233487	0.895656	0	up	0.0750826	0.142438	1.04962	0	up	0.127183	0.00106176	2.44402	1	up
8332	CUST_10361_PI422575199	AGAP011778-PB [Anopheles gambiae str. PEST]	AGAP011778-RB	AGAP011778-RB	AGAP011778	3L	33201186	33206559	1	0	2	protein_coding	0	AGAP011778-PB [Anopheles gambiae str. PEST]		CUST_10361_PI	WGtarget	AGAP011778-RB	Unknown		-0.076036	0.148717	1.0361	0	down	0.0271904	0.59411	0.603791	0	up	-0.0860521	0.328413	0.549127	0	down
704	CUST_10362_PI422575199	AGAP011779-PA [Anopheles gambiae str. PEST]	AGAP011779-RA	AGAP011779-RA	AGAP011779	3L	33239273	33241943	1	0	1	protein_coding	0	AGAP011779-PA [Anopheles gambiae str. PEST]		CUST_10362_PI	WGtarget	AGAP011779-RA	Unknown		-0.368064	0.00110509	2.62366	1	down	-0.830096	1.42931e-06	4.52388	1	down	0.0270414	0.830779	0.343014	0	up
1355	CUST_10363_PI422575199	serine protease	AGAP011780-RA	AGAP011780-RA	AGAP011780	3L	33242078	33245971	-1	CLIPA4	1	protein_coding	Clip-Domain Serine Protease, family A. Protease homologue. [Source:VB Community Annotation;Acc:CLIPA4]	serine protease		CUST_10363_PI	WGtarget	AGAP011780-RA	Unknown		-0.785509	7.23982e-05	3.46059	1	down	-0.0888923	0.484934	0.665205	0	down	0.581894	0.165434	0.733544	0	up
6291	CUST_10364_PI422575199	serine protease	AGAP011781-RA	AGAP011781-RA	AGAP011781	3L	33247494	33249196	-1	CLIPA12	1	protein_coding	Clip-Domain Serine Protease, family A. Protease homologue. [Source:VB Community Annotation;Acc:CLIPA12]	serine protease		CUST_10364_PI	WGtarget	AGAP011781-RA	Unknown		0.0470302	0.805225	0.512985	0	up	0.142131	0.464575	0.67848	0	up	0.0207719	0.856503	0.336162	0	up
8042	CUST_10365_PI422575199	---NA---	AGAP011784-RA	AGAP011784-RA	AGAP011784	3L	33257645	33257981	-1	0	1	protein_coding	0	---NA---		CUST_10365_PI	WGtarget	AGAP011784-RA	Unknown		0.229383	0.04658	1.4042	1	up	0.174915	0.116165	1.11421	0	up	-0.551514	0.0278897	1.28697	0	down
1474	CUST_10366_PI422575199	serine protease	AGAP011788-RA	AGAP011788-RA	AGAP011788	3L	33271412	33273378	-1	CLIPA14	2	protein_coding	Clip-Domain Serine Protease, family A. Protease homologue. [Source:VB Community Annotation;Acc:CLIPA14]	serine protease		CUST_10366_PI	WGtarget	AGAP011788-RA	Unknown		-0.0320695	0.742092	0.537121	0	down	0.778603	1.06355e-05	4.0035	1	up	0.392313	0.104855	0.866648	0	up
125	CUST_10367_PI422575199	serine protease	AGAP011788-RB	AGAP011788-RB	AGAP011788	3L	33271412	33273378	-1	CLIPA14	2	protein_coding	Clip-Domain Serine Protease, family A. Protease homologue. [Source:VB Community Annotation;Acc:CLIPA14]	serine protease		CUST_10367_PI	WGtarget	AGAP011788-RB	Unknown		-0.117255	0.00172162	2.48411	1	down	0.0450813	0.142339	1.04983	0	up	-0.0389847	0.303193	0.568517	0	down
4463	CUST_10368_PI422575199	clipa1 protein	AGAP011791-RA	AGAP011791-RA	AGAP011791	3L	33281980	33283464	-1	CLIPA1	1	protein_coding	Clip-Domain Serine Protease, family A. Protease homologue. [Source:VB Community Annotation;Acc:CLIPA1]	clipa1 protein		CUST_10368_PI	WGtarget	AGAP011791-RA	Unknown		0.364108	0.0030391	2.29665	1	up	1.1615	2.21622e-07	4.96676	1	up	0.695088	0.037593	1.18892	0	up
3844	CUST_10369_PI422575199	serine protease	AGAP011792-RA	AGAP011792-RA	AGAP011792	3L	33286336	33290022	-1	CLIPA7	1	protein_coding	Clip-Domain Serine Protease, family A. Protease homologue. [Source:VB Community Annotation;Acc:CLIPA7]	serine protease		CUST_10369_PI	WGtarget	AGAP011792-RA	Unknown		-0.0407189	0.360483	0.757433	0	down	0.038606	0.39317	0.729914	0	up	0.0647949	0.123782	0.8178	0	up
12163	CUST_1037_PI422575199	isoform b	AGAP005585-RC	AGAP005585-RC	AGAP005585	2L	17424809	17441217	1	0	3	protein_coding	0	isoform b		CUST_1037_PI4	WGtarget	AGAP005585-RC	Unknown		-0.106336	0.119459	1.10521	0	down	-0.398457	9.27251e-05	3.38657	1	down	-0.0532425	0.825901	0.344369	0	down
5700	CUST_10370_PI422575199	serine protease	AGAP011793-RA	AGAP011793-RA	AGAP011793	3L	33293151	33294779	-1	0	1	protein_coding	0	serine protease		CUST_10370_PI	WGtarget	AGAP011793-RA	Unknown		-0.137691	0.000668882	2.78362	1	down	-0.0376048	0.227198	0.904299	0	down	0.0182232	0.741869	0.36714	0	up
12648	CUST_10371_PI422575199	serine protease	AGAP011794-RA	AGAP011794-RA	AGAP011794	3L	33297988	33298733	-1	0	1	protein_coding	0	serine protease		CUST_10371_PI	WGtarget	AGAP011794-RA	Unknown		-0.0796459	0.102111	1.15512	0	down	-0.0300619	0.522637	0.642529	0	down	-0.0939125	0.259987	0.607388	0	down
7289	CUST_10372_PI422575199	AGAP011795-PA [Anopheles gambiae str. PEST]	AGAP011795-RA	AGAP011795-RA	AGAP011795	3L	33302656	33304248	1	0	1	protein_coding	0	AGAP011795-PA [Anopheles gambiae str. PEST]		CUST_10372_PI	WGtarget	AGAP011795-RA	Unknown		0.0889971	0.236497	0.891478	0	up	0.121677	0.116547	1.11311	0	up	0.076472	0.350434	0.533879	0	up
766	CUST_10373_PI422575199	equilibrative nucleoside transporter	AGAP011796-RA	AGAP011796-RA	AGAP011796	3L	33305046	33311689	-1	0	1	protein_coding	0	equilibrative nucleoside transporter		CUST_10373_PI	WGtarget	AGAP011796-RA	Unknown		-0.00749253	0.806685	0.512439	0	down	-0.00491957	0.877171	0.488299	0	down	0.00958882	0.753668	0.364001	0	up
2586	CUST_10374_PI422575199	ww domain-binding protein 2-like	AGAP011797-RA	AGAP011797-RA	AGAP011797	3L	33314117	33316910	1	0	1	protein_coding	0	ww domain-binding protein 2-like		CUST_10374_PI	WGtarget	AGAP011797-RA	Unknown		-0.140523	0.0381129	1.46813	1	down	0.169967	0.0181257	1.70431	1	up	0.0381669	0.776405	0.357716	0	up
14745	CUST_10375_PI422575199	acyl- oxidase	AGAP011798-RA	AGAP011798-RA	AGAP011798	3L	33317621	33328304	-1	0	1	protein_coding	0	acyl- oxidase		CUST_10375_PI	WGtarget	AGAP011798-RA	Unknown		0.0458165	0.675679	0.565454	0	up	0.0300519	0.784364	0.520568	0	up	0.486295	0.00575723	1.82261	1	up
13340	CUST_10376_PI422575199	anaphase promoting complex subunit 10	AGAP011799-RA	AGAP011799-RA	AGAP011799	3L	33330741	33331377	1	0	1	protein_coding	0	anaphase promoting complex subunit 10		CUST_10376_PI	WGtarget	AGAP011799-RA	Unknown		0.310426	0.00172365	2.4838	1	up	0.16954	0.0432747	1.42754	1	up	-0.0257041	0.84264	0.339885	0	down
14391	CUST_10377_PI422575199	transaldolase	AGAP011800-RA	AGAP011800-RA	AGAP011800	3L	33331569	33333537	-1	0	1	protein_coding	0	transaldolase		CUST_10377_PI	WGtarget	AGAP011800-RA	Unknown		0.243952	0.0332848	1.51124	1	up	0.441997	0.00121334	2.59445	1	up	0.277341	0.26383	0.603537	0	up
7776	CUST_10378_PI422575199	coiled-coil domain-containing protein 22	AGAP011801-RA	AGAP011801-RA	AGAP011801	3L	33335429	33337768	1	AGAP011801	1	protein_coding	Coiled-coil domain-containing protein 22 homolog [Source:UniProtKB/Swiss-Prot;Acc:Q7PZ96]	coiled-coil domain-containing protein 22		CUST_10378_PI	WGtarget	AGAP011801-RA	Unknown		0.177348	0.00181802	2.46651	1	up	0.141894	0.00761193	1.99056	1	up	0.00684692	0.944866	0.313974	0	up
7831	CUST_10379_PI422575199	ribosomal protein l39	AGAP011802-RA	AGAP011802-RA	AGAP011802	3L	33337995	33338630	-1	0	1	protein_coding	0	ribosomal protein l39		CUST_10379_PI	WGtarget	AGAP011802-RA	Unknown		0.0816042	0.306986	0.808275	0	up	0.184761	0.0391745	1.45951	1	up	-0.1949	0.127005	0.810172	0	down
10671	CUST_1038_PI422575199	peritrophin type-a domain protein 3	AGAP005586-RA	AGAP005586-RA	AGAP005586	2L	17443366	17446411	-1	0	1	protein_coding	0	peritrophin type-a domain protein 3		CUST_1038_PI4	WGtarget	AGAP005586-RA	Unknown		-0.0662658	0.122705	1.09655	0	down	-0.0472888	0.273902	0.844522	0	down	-0.0533876	0.455661	0.473703	0	down
8126	CUST_10380_PI422575199	28s ribosomal protein mitochondrial	AGAP011803-RA	AGAP011803-RA	AGAP011803	3L	33338853	33340291	1	0	1	protein_coding	0	28s ribosomal protein mitochondrial		CUST_10380_PI	WGtarget	AGAP011803-RA	Unknown		0.240416	0.0033935	2.25996	1	up	0.475309	2.58668e-05	3.75711	1	up	0.182135	0.27365	0.594445	0	up
4268	CUST_10381_PI422575199	ligatin	AGAP011804-RA	AGAP011804-RA	AGAP011804	3L	33341632	33343479	1	0	1	protein_coding	0	ligatin		CUST_10381_PI	WGtarget	AGAP011804-RA	Unknown		0.0539332	0.28733	0.829684	0	up	0.301652	0.000112427	3.33236	1	up	-0.118266	0.555595	0.430029	0	down
7469	CUST_10382_PI422575199	ornithine decarboxylase	AGAP011805-RA	AGAP011805-RA	AGAP011805	3L	33346179	33350440	-1	0	1	protein_coding	0	ornithine decarboxylase		CUST_10382_PI	WGtarget	AGAP011805-RA	Unknown		-0.279897	0.0213395	1.65295	1	down	0.322042	0.0131839	1.80944	1	up	0.42566	0.184941	0.702269	0	up
12544	CUST_10383_PI422575199	ornithine decarboxylase	AGAP011806-RA	AGAP011806-RA	AGAP011806	3L	33356674	33357888	1	0	1	protein_coding	0	ornithine decarboxylase		CUST_10383_PI	WGtarget	AGAP011806-RA	Unknown		-1.8815	2.84597e-06	4.35187	1	down	-0.485597	0.0361217	1.48541	1	down	0.136863	0.463838	0.469463	0	up
8017	CUST_10384_PI422575199	ornithine decarboxylase	AGAP011807-RA	AGAP011807-RA	AGAP011807	3L	33361062	33362255	1	0	1	protein_coding	0	ornithine decarboxylase		CUST_10384_PI	WGtarget	AGAP011807-RA	Unknown		-0.0920884	0.0370228	1.47753	1	down	0.0158415	0.690745	0.558723	0	up	-0.106705	0.250912	0.617207	0	down
3230	CUST_10385_PI422575199	ornithine decarboxylase	AGAP011808-RA	AGAP011808-RA	AGAP011808	3L	33364203	33365420	1	0	1	protein_coding	0	ornithine decarboxylase		CUST_10385_PI	WGtarget	AGAP011808-RA	Unknown		-0.0941938	0.0194138	1.68249	1	down	-0.303673	4.88361e-06	4.20412	1	down	0.00471847	0.930863	0.317307	0	up
8852	CUST_10386_PI422575199	AGAP011809-PA [Anopheles gambiae str. PEST]	AGAP011809-RA	AGAP011809-RA	AGAP011809	3L	33470808	33471631	1	0	1	protein_coding	0	AGAP011809-PA [Anopheles gambiae str. PEST]		CUST_10386_PI	WGtarget	AGAP011809-RA	Unknown		0.0375872	0.166203	1.00194	0	up	0.0234644	0.393485	0.729696	0	up	-0.102245	0.0274865	1.29135	0	down
1168	CUST_10387_PI422575199	short-chain dehydrogenase	AGAP011810-RA	AGAP011810-RA	AGAP011810	3L	33476681	33495613	-1	0	1	protein_coding	0	short-chain dehydrogenase		CUST_10387_PI	WGtarget	AGAP011810-RA	Unknown		0.153014	0.023728	1.61902	1	up	-0.150427	0.0280714	1.56678	1	down	-0.133721	0.146915	0.767605	0	down
13758	CUST_10388_PI422575199	hydroxybutyrate dehydrogenase	AGAP011811-RA	AGAP011811-RA	AGAP011811	3L	33497216	33501484	-1	0	1	protein_coding	0	hydroxybutyrate dehydrogenase		CUST_10388_PI	WGtarget	AGAP011811-RA	Unknown		0.327919	0.00238096	2.3774	1	up	-0.202008	0.0339543	1.50492	1	down	-0.338602	0.0231749	1.34633	1	down
1923	CUST_10389_PI422575199	elongation of very long chain fatty acids protein aael008004	AGAP011812-RA	AGAP011812-RA	AGAP011812	3L	33528954	33533641	1	0	1	protein_coding	0	elongation of very long chain fatty acids protein aael008004		CUST_10389_PI	WGtarget	AGAP011812-RA	Unknown		0.265703	0.00530205	2.11083	1	up	0.282191	0.00459864	2.15851	1	up	0.711776	0.00205217	2.19796	1	up		1	1
8433	CUST_1039_PI422575199	chymotrypsin bi	AGAP005587-RA	AGAP005587-RA	AGAP005587	2L	17456730	17457620	1	0	1	protein_coding	0	chymotrypsin bi		CUST_1039_PI4	WGtarget	AGAP005587-RA	Unknown		-0.0932668	0.106189	1.14292	0	down	-0.0121005	0.82484	0.506167	0	down	-0.0962674	0.382586	0.512966	0	down
9348	CUST_10390_PI422575199	odorant receptor 94b	AGAP011813-RA	AGAP011813-RA	AGAP011813	3L	33701576	33703082	1	GPROR54	1	protein_coding	candidate odorant receptor [Source:VB Community Annotation;Acc:GPROR54]	odorant receptor 94b		CUST_10390_PI	WGtarget	AGAP011813-RA	Unknown		-0.0472305	0.0977856	1.1688	0	down	-0.0666673	0.0331169	1.51283	1	down	-0.051483	0.519556	0.445085	0	down
3701	CUST_10391_PI422575199	receptor for activated c	AGAP011814-RA	AGAP011814-RA	AGAP011814	3L	33703978	33705233	1	0	1	protein_coding	0	receptor for activated c		CUST_10391_PI	WGtarget	AGAP011814-RA	Unknown		-0.0270664	0.348679	0.76744	0	down	0.00526827	0.857327	0.494738	0	up	-0.0225085	0.622051	0.405912	0	down
14879	CUST_10392_PI422575199	sine oculis-binding protein	AGAP011815-RA	AGAP011815-RA	AGAP011815	3L	33705848	33712398	-1	0	1	protein_coding	0	sine oculis-binding protein		CUST_10392_PI	WGtarget	AGAP011815-RA	Unknown		-0.0524288	0.111051	1.12903	0	down	-0.0479978	0.153644	1.02569	0	down	-0.0445411	0.385398	0.511353	0	down
12048	CUST_10393_PI422575199	lyr motif-containing protein 2	AGAP011816-RA	AGAP011816-RA	AGAP011816	3L	33739943	33740551	1	0	1	protein_coding	0	lyr motif-containing protein 2		CUST_10393_PI	WGtarget	AGAP011816-RA	Unknown		0.02728	0.589371	0.606429	0	up	-0.241517	0.000686962	2.77533	1	down	0.0943424	0.239217	0.62985	0	up
9107	CUST_10394_PI422575199	transmembrane protein 39a-b-like	AGAP011817-RA	AGAP011817-RA	AGAP011817	3L	33740581	33742078	-1	0	1	protein_coding	0	transmembrane protein 39a-b-like		CUST_10394_PI	WGtarget	AGAP011817-RA	Unknown		0.135715	0.0391846	1.45945	1	up	0.166973	0.0160808	1.74389	1	up	0.133898	0.287242	0.582622	0	up
1085	CUST_10395_PI422575199	transmembrane protein 129	AGAP011818-RA	AGAP011818-RA	AGAP011818	3L	33742546	33744174	1	0	1	protein_coding	0	transmembrane protein 129		CUST_10395_PI	WGtarget	AGAP011818-RA	Unknown		-0.00337084	0.957114	0.463282	0	down	0.119554	0.0847909	1.21466	0	up	0.16229	0.107181	0.859995	0	up
12086	CUST_10396_PI422575199	protease m50 membrane-bound transcription factor site 2 protease	AGAP011819-RA	AGAP011819-RA	AGAP011819	3L	33748595	33750342	1	0	1	protein_coding	0	protease m50 membrane-bound transcription factor site 2 protease		CUST_10396_PI	WGtarget	AGAP011819-RA	Unknown		0.296344	0.00583997	2.07886	1	up	0.279611	0.00813218	1.96932	1	up	0.0773343	0.403705	0.500684	0	up
7810	CUST_10397_PI422575199	pet191 polypeptide	AGAP011820-RA	AGAP011820-RA	AGAP011820	3L	33822201	33822606	-1	0	1	protein_coding	0	pet191 polypeptide		CUST_10397_PI	WGtarget	AGAP011820-RA	Unknown		-0.0465446	0.149324	1.03477	0	down	0.0689733	0.0482223	1.39354	1	up	0.266219	0.473413	0.465074	0	up
7774	CUST_10398_PI422575199	cysteinyl-trna synthetase	AGAP011821-RA	AGAP011821-RA	AGAP011821	3L	33823011	33824588	1	0	1	protein_coding	0	cysteinyl-trna synthetase		CUST_10398_PI	WGtarget	AGAP011821-RA	Unknown		0.088518	0.236901	0.890888	0	up	0.0735796	0.32505	0.789939	0	up	0.237601	0.0774505	0.958256	0	up
7639	CUST_10399_PI422575199	ecm29_drome ame: full=proteasome-associated protein ecm29 homolog	AGAP011822-RA	AGAP011822-RA	AGAP011822	3L	33824771	33831791	-1	0	1	protein_coding	0	ecm29_drome ame: full=proteasome-associated protein ecm29 homolog		CUST_10399_PI	WGtarget	AGAP011822-RA	Unknown		0.0280093	0.564438	0.619146	0	up	0.126529	0.0264044	1.58583	1	up	0.213948	0.0016483	2.2794	1	up
672	CUST_104_PI422575199	multiple wing hairs	AGAP004761-RA	AGAP004761-RA	AGAP004761	2L	3127125	3131071	1	0	1	protein_coding	0	multiple wing hairs		CUST_104_PI42	WGtarget	AGAP004761-RA	Unknown		-0.0644207	0.0710074	1.26995	0	down	-0.0349988	0.307379	0.807817	0	down	-0.0220583	0.639582	0.399879	0	down
10991	CUST_1040_PI422575199	AGAP005588-PA [Anopheles gambiae str. PEST]	AGAP005588-RA	AGAP005588-RA	AGAP005588	2L	17464048	17474311	-1	0	1	protein_coding	0	AGAP005588-PA [Anopheles gambiae str. PEST]		CUST_1040_PI4	WGtarget	AGAP005588-RA	Unknown		-0.106388	0.036176	1.48501	1	down	-0.0397151	0.395278	0.728307	0	down	-0.0291341	0.699604	0.37982	0	down
1538	CUST_10400_PI422575199		AGAP011823-RA	AGAP011823-RA	AGAP011823	3L	33834822	33854354	1	0	1	protein_coding	0	0		CUST_10400_PI	WGtarget	AGAP011823-RA	Unknown		0.116923	0.00607218	2.06591	1	up	0.0848768	0.0325401	1.51865	1	up	-0.0123767	0.76732	0.360191	0	down
4556	CUST_10401_PI422575199	peroxiredoxin 2540	AGAP011824-RA	AGAP011824-RA	AGAP011824	3L	33860576	33861767	-1	TPX4	1	protein_coding	Thioredoxin Peroxidase. [Source:VB Community Annotation;Acc:TPX4]	peroxiredoxin 2540		CUST_10401_PI	WGtarget	AGAP011824-RA	Unknown		-0.422013	0.0105395	1.88311	1	down	-0.70317	0.000384726	2.95609	1	down	0.317977	0.401849	0.501896	0	up
7322	CUST_10402_PI422575199	uncharacterized protein c4orf52-like	AGAP011825-RA	AGAP011825-RA	AGAP011825	3L	33863388	33863767	1	0	1	protein_coding	0	uncharacterized protein c4orf52-like		CUST_10402_PI	WGtarget	AGAP011825-RA	Unknown		-0.357474	1.60712e-05	3.88758	1	down	-0.19406	0.00202895	2.43098	1	down	0.300973	0.169543	0.726816	0	up
3390	CUST_10403_PI422575199	mitochondrial cytochrome c oxidase assembly protein cu2+ chaperone cox17	AGAP011826-RA	AGAP011826-RA	AGAP011826	3L	33864114	33864822	-1	0	1	protein_coding	0	mitochondrial cytochrome c oxidase assembly protein cu2+ chaperone cox17		CUST_10403_PI	WGtarget	AGAP011826-RA	Unknown		-0.777021	3.33928e-05	3.68213	1	down	-0.651256	0.000147688	3.24853	1	down	0.193762	0.461695	0.470605	0	up
105	CUST_10404_PI422575199	trifunctional enzyme beta subunit (tp-beta)	AGAP011827-RA	AGAP011827-RA	AGAP011827	3L	33866988	33868703	1	0	1	protein_coding	0	trifunctional enzyme beta subunit (tp-beta)		CUST_10404_PI	WGtarget	AGAP011827-RA	Unknown		0.404677	0.00167717	2.49304	1	up	0.466608	0.000669514	2.78345	1	up	0.399799	0.494172	0.456185	0	up
2019	CUST_10405_PI422575199	cathepsin l	AGAP011828-RA	AGAP011828-RA	AGAP011828	3L	33872056	33877105	1	0	1	protein_coding	0	cathepsin l		CUST_10405_PI	WGtarget	AGAP011828-RA	Unknown		0.466903	0.00372857	2.22916	1	up	0.73303	0.000167235	3.20871	1	up	0.554245	0.224056	0.647654	0	up
13752	CUST_10406_PI422575199	nadh:ubiquinone dehydrogenase	AGAP011829-RA	AGAP011829-RA	AGAP011829	3L	33879862	33880524	-1	0	1	protein_coding	0	nadh:ubiquinone dehydrogenase		CUST_10406_PI	WGtarget	AGAP011829-RA	Unknown		-0.12097	0.0805404	1.23085	0	down	-0.615089	2.35919e-06	4.39854	1	down	0.609997	0.0104356	1.61442	1	up
14375	CUST_10407_PI422575199	myo-inositol-1 phosphate synthase	AGAP011830-RA	AGAP011830-RA	AGAP011830	3L	33882401	33887897	-1	0	1	protein_coding	0	myo-inositol-1 phosphate synthase		CUST_10407_PI	WGtarget	AGAP011830-RA	Unknown		0.164747	0.0453887	1.41252	1	up	0.284848	0.00282288	2.32194	1	up	-0.0132869	0.787163	0.354606	0	down
14457	CUST_10408_PI422575199	isoform a	AGAP011831-RA	AGAP011831-RA	AGAP011831	3L	33890929	33892260	-1	0	1	protein_coding	0	isoform a		CUST_10408_PI	WGtarget	AGAP011831-RA	Unknown		0.129349	0.0257563	1.59353	1	up	0.170764	0.00649415	2.04418	1	up	0.00134664	0.979746	0.306194	0	up
13411	CUST_10409_PI422575199	death-associated protein 1	AGAP011832-RA	AGAP011832-RA	AGAP011832	3L	33893177	33894381	1	0	1	protein_coding	0	death-associated protein 1		CUST_10409_PI	WGtarget	AGAP011832-RA	Unknown		0.472563	0.00216887	2.40808	1	up	0.292242	0.0305764	1.53905	1	up	0.579824	0.157983	0.74638	0	up
13369	CUST_1041_PI422575199	protein lethal malignant blood neoplasm 1	AGAP005589-RA	AGAP005589-RA	AGAP005589	2L	17484834	17486338	-1	0	1	protein_coding	0	protein lethal malignant blood neoplasm 1		CUST_1041_PI4	WGtarget	AGAP005589-RA	Unknown		-0.0835815	0.0202204	1.67021	1	down	-0.0728572	0.0426718	1.43199	1	down	-0.0754967	0.321246	0.554582	0	down
1971	CUST_10410_PI422575199	enoyl- mitochondrial	AGAP011833-RA	AGAP011833-RA	AGAP011833	3L	33895928	33897156	1	0	1	protein_coding	0	enoyl- mitochondrial		CUST_10410_PI	WGtarget	AGAP011833-RA	Unknown		0.461095	5.79563e-06	4.15872	1	up	0.386462	3.37602e-05	3.6793	1	up	0.640859	0.23408	0.635545	0	up
11789	CUST_10411_PI422575199	zinc binding dehydrogenase	AGAP011834-RA	AGAP011834-RA	AGAP011834	3L	33897690	33898873	1	0	1	protein_coding	0	zinc binding dehydrogenase		CUST_10411_PI	WGtarget	AGAP011834-RA	Unknown		0.412931	0.000129315	3.28807	1	up	0.214559	0.0113091	1.85997	1	up	0.335018	0.0248797	1.32393	1	up		1	1
7434	CUST_10412_PI422575199	anopheles gambiae pest agap012638-pa	AGAP011835-RA	AGAP011835-RA	AGAP011835	3L	33913749	33915618	-1	0	1	protein_coding	0	anopheles gambiae pest agap012638-pa		CUST_10412_PI	WGtarget	AGAP011835-RA	Unknown		0.0189394	0.725674	0.543616	0	up	-0.0764482	0.17586	0.984604	0	down	0.0411317	0.37941	0.514825	0	up
12882	CUST_10413_PI422575199	protein oscp1	AGAP011836-RA	AGAP011836-RA	AGAP011836	3L	33916323	33918291	1	0	1	protein_coding	0	protein oscp1		CUST_10413_PI	WGtarget	AGAP011836-RA	Unknown		-0.0349981	0.194691	0.952717	0	down	-0.0559644	0.0578832	1.33504	1	down	-0.082582	0.199733	0.680132	0	down
9651	CUST_10414_PI422575199	n-alpha-acetyltransferase auxiliary subunit-like	AGAP011837-RA	AGAP011837-RA	AGAP011837	3L	33917053	33917340	-1	0	1	protein_coding	0	n-alpha-acetyltransferase auxiliary subunit-like		CUST_10414_PI	WGtarget	AGAP011837-RA	Unknown		-0.00226831	0.962687	0.461668	0	down	-0.162693	0.00632677	2.05277	1	down	0.121774	0.125534	0.813627	0	up
6040	CUST_10415_PI422575199	myeloid leukemia	AGAP011838-RA	AGAP011838-RA	AGAP011838	3L	33919586	33922375	1	0	1	protein_coding	0	myeloid leukemia		CUST_10415_PI	WGtarget	AGAP011838-RA	Unknown		-0.0183449	0.758537	0.530756	0	down	0.0137965	0.822427	0.507055	0	up	-0.15629	0.198529	0.681913	0	down
14039	CUST_10416_PI422575199	mitochondrial carrier protein	AGAP011839-RA	AGAP011839-RA	AGAP011839	3L	33925153	33927790	-1	0	1	protein_coding	0	mitochondrial carrier protein		CUST_10416_PI	WGtarget	AGAP011839-RA	Unknown		0.252418	0.000230337	3.11464	1	up	0.223838	0.000637467	2.79899	1	up	0.13564	0.00140307	2.33914	1	up		1	1
6968	CUST_10417_PI422575199	camp-dependent protein kinase catalytic subunit	AGAP011840-RA	AGAP011840-RA	AGAP011840	3L	33929846	33931701	-1	0	1	protein_coding	0	camp-dependent protein kinase catalytic subunit		CUST_10417_PI	WGtarget	AGAP011840-RA	Unknown		0.155032	0.0379415	1.46949	1	up	-0.115159	0.110695	1.12993	0	down	0.0381841	0.333484	0.545602	0	up
11876	CUST_10418_PI422575199	AGAP011841-PA [Anopheles gambiae str. PEST]	AGAP011841-RA	AGAP011841-RA	AGAP011841	3L	33976644	33977184	-1	0	1	protein_coding	0	AGAP011841-PA [Anopheles gambiae str. PEST]		CUST_10418_PI	WGtarget	AGAP011841-RA	Unknown		0.0682801	0.0282076	1.56528	1	up	0.0663707	0.0374415	1.47376	1	up	-0.00915614	0.74072	0.367471	0	down
4826	CUST_10419_PI422575199	signal peptidase complex subunit 2	AGAP011842-RA	AGAP011842-RA	AGAP011842	3L	33980884	33981757	1	0	1	protein_coding	0	signal peptidase complex subunit 2		CUST_10419_PI	WGtarget	AGAP011842-RA	Unknown		0.507429	0.0271738	1.57694	1	up	-0.787177	0.00247645	2.36465	1	down	0.0974006	0.505881	0.451072	0	up
795	CUST_1042_PI422575199	trypsin alpha-4	AGAP005591-RA	AGAP005591-RA	AGAP005591	2L	17502197	17503018	-1	0	1	protein_coding	0	trypsin alpha-4		CUST_1042_PI4	WGtarget	AGAP005591-RA	Unknown		0.178234	0.125058	1.09025	0	up	0.199543	0.0974077	1.16989	0	up	-0.0597917	0.531373	0.439667	0	down
13675	CUST_10420_PI422575199	AGAP011843-PA [Anopheles gambiae str. PEST]	AGAP011843-RA	AGAP011843-RA	AGAP011843	3L	33982065	33983417	-1	0	1	protein_coding	0	AGAP011843-PA [Anopheles gambiae str. PEST]		CUST_10420_PI	WGtarget	AGAP011843-RA	Unknown		0.242356	0.00343782	2.25602	1	up	0.29327	0.000990863	2.65817	1	up	0.220001	0.0558565	1.0616	0	up
5153	CUST_10421_PI422575199	AGAP011844-PA [Anopheles gambiae str. PEST]	AGAP011844-RA	AGAP011844-RA	AGAP011844	3L	33983528	33984438	1	0	1	protein_coding	0	AGAP011844-PA [Anopheles gambiae str. PEST]		CUST_10421_PI	WGtarget	AGAP011844-RA	Unknown		-0.00372292	0.881647	0.486749	0	down	0.0147897	0.567939	0.617336	0	up	-0.0617248	0.189471	0.695134	0	down
8317	CUST_10422_PI422575199	histone h2a	AGAP011845-RA	AGAP011845-RA	AGAP011845	3L	33984809	33985865	-1	0	1	protein_coding	0	histone h2a		CUST_10422_PI	WGtarget	AGAP011845-RA	Unknown		0.0598499	0.281161	0.836544	0	up	0.147959	0.0196478	1.67875	1	up	-0.00968068	0.877377	0.330794	0	down
14168	CUST_10423_PI422575199	cytochrome b561 domain-containing protein 2	AGAP011846-RA	AGAP011846-RA	AGAP011846	3L	33988362	33989238	1	0	1	protein_coding	0	cytochrome b561 domain-containing protein 2		CUST_10423_PI	WGtarget	AGAP011846-RA	Unknown		0.217539	0.0259804	1.5908	1	up	0.310283	0.00432419	2.17927	1	up	0.409809	0.150453	0.760424	0	up
5820	CUST_10424_PI422575199	isoform b	AGAP011847-RA	AGAP011847-RA	AGAP011847	3L	33990326	33995358	-1	0	1	protein_coding	0	isoform b		CUST_10424_PI	WGtarget	AGAP011847-RA	Unknown		-0.0561177	0.384474	0.736785	0	down	0.342807	0.000283323	3.04969	1	up	0.0247639	0.645315	0.397854	0	up
10916	CUST_10425_PI422575199	elongation of very long chain fatty acids protein 4	AGAP011848-RA	AGAP011848-RA	AGAP011848	3L	34028642	34032485	-1	0	1	protein_coding	0	elongation of very long chain fatty acids protein 4		CUST_10425_PI	WGtarget	AGAP011848-RA	Unknown		-0.0844382	0.0788566	1.2369	0	down	-0.0413852	0.372811	0.746565	0	down	-0.080033	0.410298	0.496705	0	down
10630	CUST_10426_PI422575199	platelet-activating factor acetylhydrolase isoform 1b alpha subunit	AGAP011849-RA	AGAP011849-RA	AGAP011849	3L	34040636	34042647	1	0	1	protein_coding	0	platelet-activating factor acetylhydrolase isoform 1b alpha subunit		CUST_10426_PI	WGtarget	AGAP011849-RA	Unknown		0.136965	0.140616	1.05354	0	up	0.391352	0.00106962	2.63404	1	up	-0.501838	0.174923	0.717985	0	down
2186	CUST_10427_PI422575199	prkr interacting protein 1	AGAP011850-RA	AGAP011850-RA	AGAP011850	3L	34046194	34047198	-1	0	1	protein_coding	0	prkr interacting protein 1		CUST_10427_PI	WGtarget	AGAP011850-RA	Unknown		-0.0278512	0.310366	0.804671	0	down	-0.154626	0.000202423	3.15262	1	down	-0.00712112	0.863489	0.334261	0	down
952	CUST_10428_PI422575199	eukaryotic translation initiation factor 3 subunit	AGAP011851-RA	AGAP011851-RA	AGAP011851	3L	34053468	34064120	1	AGAP011851	1	protein_coding	Protein KIAA0664 homolog [Source:UniProtKB/Swiss-Prot;Acc:Q7PZD5]	eukaryotic translation initiation factor 3 subunit		CUST_10428_PI	WGtarget	AGAP011851-RA	Unknown		0.0825807	0.087147	1.20571	0	up	0.265191	0.00012974	3.28686	1	up	0.125145	0.172835	0.721223	0	up
8038	CUST_10429_PI422575199	short-chain dehydrogenase	AGAP011852-RA	AGAP011852-RA	AGAP011852	3L	34099972	34101082	-1	0	1	protein_coding	0	short-chain dehydrogenase		CUST_10429_PI	WGtarget	AGAP011852-RA	Unknown		-0.567938	0.0472066	1.40014	1	down	-1.12221	0.00126017	2.58184	1	down	-0.0366959	0.938509	0.315376	0	down
9359	CUST_1043_PI422575199	trypsin epsilon	AGAP005592-RA	AGAP005592-RA	AGAP005592	2L	17504143	17505076	-1	0	1	protein_coding	0	trypsin epsilon		CUST_1043_PI4	WGtarget	AGAP005592-RA	Unknown		-0.0254055	0.46998	0.674803	0	down	-0.0286582	0.428261	0.703656	0	down	-0.08673	0.275716	0.592453	0	down
958	CUST_10430_PI422575199	AGAP011854-PA [Anopheles gambiae str. PEST]	AGAP011854-RA	AGAP011854-RA	AGAP011854	3L	34237348	34253793	-1	0	1	protein_coding	0	AGAP011854-PA [Anopheles gambiae str. PEST]		CUST_10430_PI	WGtarget	AGAP011854-RA	Unknown		-0.0395164	0.221623	0.911756	0	down	-0.0375888	0.261324	0.859357	0	down	-0.00769214	0.843256	0.339663	0	down
14908	CUST_10431_PI422575199	zinc finger hit domain-containing protein 3	AGAP011858-RA	AGAP011858-RA	AGAP011858	3L	34275367	34275973	1	0	1	protein_coding	0	zinc finger hit domain-containing protein 3		CUST_10431_PI	WGtarget	AGAP011858-RA	Unknown		0.0426398	0.595457	0.603049	0	up	0.13818	0.108985	1.13474	0	up	0.0991189	0.711547	0.376228	0	up
156	CUST_10432_PI422575199	isoform c	AGAP011859-RA	AGAP011859-RA	AGAP011859	3L	34276239	34289207	-1	0	1	protein_coding	0	isoform c		CUST_10432_PI	WGtarget	AGAP011859-RA	Unknown		0.0985851	0.128478	1.08183	0	up	0.195071	0.00911875	1.93123	1	up	-0.261961	0.00325302	2.029	1	down
824	CUST_10433_PI422575199	matrix metalloproteinase-17	AGAP011867-RA	AGAP011867-RA	AGAP011867	3L	34356716	34357087	1	0	1	protein_coding	0	matrix metalloproteinase-17		CUST_10433_PI	WGtarget	AGAP011867-RA	Unknown		0.0242282	0.272195	0.846549	0	up	0.0330361	0.160075	1.01317	0	up	-0.00227387	0.944901	0.313974	0	down
11693	CUST_10434_PI422575199	matrix metalloproteinase	AGAP011870-RA	AGAP011870-RA	AGAP011870	3L	34553969	34555842	1	0	1	protein_coding	0	matrix metalloproteinase		CUST_10434_PI	WGtarget	AGAP011870-RA	Unknown		0.0569251	0.0525808	1.3658	1	up	0.0487699	0.0983885	1.16687	0	up	-0.0553069	0.271237	0.596709	0	down
2042	CUST_10435_PI422575199	e3 ubiquitin-protein ligase siah1	AGAP011871-RA	AGAP011871-RA	AGAP011871	3L	34557879	34559191	-1	0	1	protein_coding	0	e3 ubiquitin-protein ligase siah1		CUST_10435_PI	WGtarget	AGAP011871-RA	Unknown		-0.190085	0.0130738	1.81229	1	down	0.381544	0.000143224	3.2581	1	up	-0.098391	0.515328	0.446911	0	down
7309	CUST_10436_PI422575199	ubiquitin-activating enzyme e1	AGAP011872-RA	AGAP011872-RA	AGAP011872	3L	34565744	34566971	-1	0	1	protein_coding	0	ubiquitin-activating enzyme e1		CUST_10436_PI	WGtarget	AGAP011872-RA	Unknown		0.314977	0.00232302	2.38569	1	up	0.793924	1.36125e-06	4.5318	1	up	0.105954	0.518136	0.445585	0	up
4937	CUST_10437_PI422575199	---NA---	AGAP011873-RA	AGAP011873-RA	AGAP011873	3L	34573454	34575160	-1	0	1	protein_coding	0	---NA---		CUST_10437_PI	WGtarget	AGAP011873-RA	Unknown		-0.0138123	0.748484	0.534617	0	down	0.0261125	0.556198	0.623385	0	up	0.0219782	0.752067	0.364424	0	up
6680	CUST_10438_PI422575199	kinesin heavy chain	AGAP011874-RA	AGAP011874-RA	AGAP011874	3L	34576593	34580190	-1	0	1	protein_coding	0	kinesin heavy chain		CUST_10438_PI	WGtarget	AGAP011874-RA	Unknown		-0.594557	3.88444e-07	4.84362	1	down	-0.432978	7.47261e-06	4.09728	1	down	-0.161995	0.127292	0.809641	0	down
2199	CUST_10439_PI422575199	misexpression suppressor of	AGAP011875-RA	AGAP011875-RA	AGAP011875	3L	34589783	34595758	-1	0	1	protein_coding	0	misexpression suppressor of		CUST_10439_PI	WGtarget	AGAP011875-RA	Unknown		0.0880371	0.190953	0.958493	0	up	0.445265	3.8399e-05	3.64138	1	up	0.0352347	0.641569	0.399363	0	up
1489	CUST_1044_PI422575199	trypsin epsilon	AGAP005593-RA	AGAP005593-RA	AGAP005593	2L	17505484	17506353	-1	0	1	protein_coding	0	trypsin epsilon		CUST_1044_PI4	WGtarget	AGAP005593-RA	Unknown		-0.0874658	0.105727	1.14437	0	down	-0.0211224	0.68028	0.563341	0	down	-0.0360977	0.614084	0.408556	0	down
747	CUST_10440_PI422575199	zinc finger protein 277	AGAP011876-RA	AGAP011876-RA	AGAP011876	3L	34603158	34604510	1	0	1	protein_coding	0	zinc finger protein 277		CUST_10440_PI	WGtarget	AGAP011876-RA	Unknown		-0.0674856	0.237771	0.889653	0	down	-0.0391848	0.496633	0.657886	0	down	0.174296	0.231726	0.638335	0	up
13884	CUST_10441_PI422575199	zinc finger protein 383	AGAP011877-RA	AGAP011877-RA	AGAP011877	3L	34604863	34605842	1	0	1	protein_coding	0	zinc finger protein 383		CUST_10441_PI	WGtarget	AGAP011877-RA	Unknown		-0.0102187	0.809701	0.511402	0	down	0.0157847	0.712548	0.548941	0	up	0.00038309	0.993814	0.303028	0	up
1311	CUST_10442_PI422575199	mad2l1 binding	AGAP011878-RA	AGAP011878-RA	AGAP011878	3L	34605874	34606864	-1	0	1	protein_coding	0	mad2l1 binding		CUST_10442_PI	WGtarget	AGAP011878-RA	Unknown		-1.00744	3.4346e-06	4.30006	1	down	-1.12166	1.29567e-06	4.5423	1	down	0.662087	0.145251	0.770844	0	up
11512	CUST_10443_PI422575199	uncharacterized protein c16orf68	AGAP011879-RA	AGAP011879-RA	AGAP011879	3L	34607154	34608893	-1	0	1	protein_coding	0	uncharacterized protein c16orf68		CUST_10443_PI	WGtarget	AGAP011879-RA	Unknown		-0.605425	2.07152e-05	3.81562	1	down	-0.883761	7.14028e-07	4.69651	1	down	0.493898	0.0670004	1.00427	0	up
5340	CUST_10444_PI422575199	g patch domain containing 1	AGAP011880-RA	AGAP011880-RA	AGAP011880	3L	34610027	34613184	1	0	1	protein_coding	0	g patch domain containing 1		CUST_10444_PI	WGtarget	AGAP011880-RA	Unknown		-0.225697	0.0135009	1.80165	1	down	-0.0490301	0.531588	0.637325	0	down	8.85394e-05	0.998571	0.301979	0	up
810	CUST_10445_PI422575199	su isoform a	AGAP011881-RA	AGAP011881-RA	AGAP011881	3L	34614776	34616296	-1	0	1	protein_coding	0	su isoform a		CUST_10445_PI	WGtarget	AGAP011881-RA	Unknown		0.533718	2.96303e-05	3.71739	1	up	0.849045	4.77506e-07	4.79453	1	up	-0.208673	0.388061	0.509925	0	down
4649	CUST_10446_PI422575199	polycomb protein suz12	AGAP011882-RA	AGAP011882-RA	AGAP011882	3L	34616310	34617072	-1	0	1	protein_coding	0	polycomb protein suz12		CUST_10446_PI	WGtarget	AGAP011882-RA	Unknown		0.154835	0.0123498	1.83088	1	up	0.393761	1.73857e-05	3.86339	1	up	-0.0340772	0.341662	0.539696	0	down
11993	CUST_10447_PI422575199	isoform a	AGAP011883-RA	AGAP011883-RA	AGAP011883	3L	34625157	34626271	1	0	1	protein_coding	0	isoform a		CUST_10447_PI	WGtarget	AGAP011883-RA	Unknown		-0.11815	0.282388	0.835291	0	down	-0.204604	0.0789664	1.23653	0	down	0.255182	0.205269	0.672498	0	up
12597	CUST_10448_PI422575199	rna-binding protein 28	AGAP011884-RA	AGAP011884-RA	AGAP011884	3L	34626591	34627952	-1	0	1	protein_coding	0	rna-binding protein 28		CUST_10448_PI	WGtarget	AGAP011884-RA	Unknown		0.200261	0.0497025	1.38394	1	up	0.0214252	0.820003	0.50787	0	up	0.0394398	0.847573	0.33841	0	up
9216	CUST_10449_PI422575199	trna-splicing endonuclease subunit sen34-like	AGAP011885-RA	AGAP011885-RA	AGAP011885	3L	34628957	34630017	1	0	1	protein_coding	0	trna-splicing endonuclease subunit sen34-like		CUST_10449_PI	WGtarget	AGAP011885-RA	Unknown		-0.239542	0.00297159	2.3044	1	down	-0.323249	0.000381351	2.9581	1	down	0.189965	0.161933	0.739586	0	up
11655	CUST_1045_PI422575199	trypsin epsilon	AGAP005594-RA	AGAP005594-RA	AGAP005594	2L	17564327	17565211	1	0	1	protein_coding	0	trypsin epsilon		CUST_1045_PI4	WGtarget	AGAP005594-RA	Unknown		0.0537949	0.116792	1.11245	0	up	0.0552473	0.119577	1.10486	0	up	-0.0522125	0.193447	0.689175	0	down
7193	CUST_10450_PI422575199	mitochondrial ribosomal protein s2	AGAP011886-RA	AGAP011886-RA	AGAP011886	3L	34630102	34630737	-1	0	1	protein_coding	0	mitochondrial ribosomal protein s2		CUST_10450_PI	WGtarget	AGAP011886-RA	Unknown		0.0681954	0.287067	0.829959	0	up	0.0285451	0.656743	0.573722	0	up	0.359454	0.101994	0.874865	0	up
12351	CUST_10451_PI422575199	nucleoporin nup37	AGAP011887-RA	AGAP011887-RA	AGAP011887	3L	34631276	34632383	-1	0	1	protein_coding	0	nucleoporin nup37		CUST_10451_PI	WGtarget	AGAP011887-RA	Unknown		0.0395471	0.444512	0.69202	0	up	0.0760713	0.158301	1.01655	0	up	0.0274395	0.550849	0.432134	0	up
10875	CUST_10452_PI422575199	chromosome region maintenance protein 5 exportin	AGAP011888-RA	AGAP011888-RA	AGAP011888	3L	34634037	34638087	1	0	1	protein_coding	0	chromosome region maintenance protein 5 exportin		CUST_10452_PI	WGtarget	AGAP011888-RA	Unknown		-0.0740722	0.0256286	1.59496	1	down	-0.0633105	0.0562302	1.34441	1	down	0.0460871	0.593181	0.416065	0	up
3609	CUST_10453_PI422575199	methyltransferase mett10d-like	AGAP011889-RA	AGAP011889-RA	AGAP011889	3L	34639800	34641352	-1	0	1	protein_coding	0	methyltransferase mett10d-like		CUST_10453_PI	WGtarget	AGAP011889-RA	Unknown		0.144286	0.000675543	2.78073	1	up	0.278594	4.12405e-06	4.25334	1	up	-0.0561803	0.584532	0.419162	0	down
7422	CUST_10454_PI422575199	map kinase-activated protein kinase	AGAP011890-RA	AGAP011890-RA	AGAP011890	3L	34643299	34655244	1	0	1	protein_coding	0	map kinase-activated protein kinase		CUST_10454_PI	WGtarget	AGAP011890-RA	Unknown		0.158457	0.0731982	1.26035	0	up	0.446453	0.000228825	3.11626	1	up	0.0964025	0.273812	0.594296	0	up
12390	CUST_10455_PI422575199	AGAP011891-PA [Anopheles gambiae str. PEST]	AGAP011891-RA	AGAP011891-RA	AGAP011891	3L	34655640	34657193	1	0	1	protein_coding	0	AGAP011891-PA [Anopheles gambiae str. PEST]		CUST_10455_PI	WGtarget	AGAP011891-RA	Unknown		0.27526	0.0187802	1.69263	1	up	0.12978	0.223015	0.909975	0	up	0.0699605	0.629367	0.403565	0	up
1520	CUST_10456_PI422575199	protein rmd5-like protein a	AGAP011892-RA	AGAP011892-RA	AGAP011892	3L	34659760	34661570	-1	0	1	protein_coding	0	protein rmd5-like protein a		CUST_10456_PI	WGtarget	AGAP011892-RA	Unknown		0.152911	0.0199713	1.67394	1	up	0.294577	0.000396213	2.94701	1	up	-0.049156	0.362389	0.525503	0	down
3643	CUST_10457_PI422575199	dna-binding protein smubp-2	AGAP011893-RA	AGAP011893-RA	AGAP011893	3L	34663626	34666364	-1	0	1	protein_coding	0	dna-binding protein smubp-2		CUST_10457_PI	WGtarget	AGAP011893-RA	Unknown		-0.219405	0.0445023	1.41853	1	down	-0.315832	0.00880351	1.94294	1	down	0.277745	0.293106	0.577756	0	up
8048	CUST_10458_PI422575199	dna-binding protein smubp-2	AGAP011894-RA	AGAP011894-RA	AGAP011894	3L	34666466	34671043	-1	0	1	protein_coding	0	dna-binding protein smubp-2		CUST_10458_PI	WGtarget	AGAP011894-RA	Unknown		0.0220695	0.571944	0.615239	0	up	0.117794	0.0129708	1.81495	1	up	-0.0221995	0.451298	0.475819	0	down
9320	CUST_10459_PI422575199	uroporphyrinogen decarboxylase	AGAP011895-RA	AGAP011895-RA	AGAP011895	3L	34672917	34674344	1	0	1	protein_coding	0	uroporphyrinogen decarboxylase		CUST_10459_PI	WGtarget	AGAP011895-RA	Unknown		0.158065	0.0634591	1.30555	1	up	0.256982	0.00753581	1.99402	1	up	0.101118	0.199923	0.679852	0	up
3806	CUST_1046_PI422575199	encore protein	AGAP005595-RA	AGAP005595-RA	AGAP005595	2L	17595470	17606416	1	0	1	protein_coding	0	encore protein		CUST_1046_PI4	WGtarget	AGAP005595-RA	Unknown		0.0229927	0.356176	0.76108	0	up	0.106266	0.00144442	2.53922	1	up	-0.0675625	0.0687784	0.99605	0	down
6640	CUST_10460_PI422575199	60s ribosomal protein l31	AGAP011896-RA	AGAP011896-RA	AGAP011896	3L	34674684	34676121	-1	0	1	protein_coding	0	60s ribosomal protein l31		CUST_10460_PI	WGtarget	AGAP011896-RA	Unknown		0.0186372	0.493915	0.659644	0	up	0.104913	0.00313622	2.28708	1	up	0.0180404	0.723609	0.372588	0	up
3613	CUST_10461_PI422575199	AGAP011897-PA [Anopheles gambiae str. PEST]	AGAP011897-RA	AGAP011897-RA	AGAP011897	3L	34676783	34684143	-1	0	1	protein_coding	0	AGAP011897-PA [Anopheles gambiae str. PEST]		CUST_10461_PI	WGtarget	AGAP011897-RA	Unknown		0.395046	0.114022	1.1205	0	up	-0.158537	0.503905	0.653379	0	down	0.20368	0.673392	0.388351	0	up
14922	CUST_10462_PI422575199	loc494695 protein	AGAP011898-RA	AGAP011898-RA	AGAP011898	3L	34684247	34685213	1	0	1	protein_coding	0	loc494695 protein		CUST_10462_PI	WGtarget	AGAP011898-RA	Unknown		0.0447972	0.0705064	1.27205	0	up	0.0178534	0.457333	0.683404	0	up	-0.022548	0.586883	0.418407	0	down
10810	CUST_10463_PI422575199	bardet-biedl syndrome 7	AGAP011899-RA	AGAP011899-RA	AGAP011899	3L	34687962	34690313	1	0	1	protein_coding	0	bardet-biedl syndrome 7		CUST_10463_PI	WGtarget	AGAP011899-RA	Unknown		-0.0764739	0.0423124	1.43455	1	down	-0.0478155	0.191116	0.958334	0	down	-0.0374369	0.44352	0.479644	0	down
14140	CUST_10464_PI422575199	cg17807 cg17807-pa	AGAP011900-RA	AGAP011900-RA	AGAP011900	3L	34690337	34692339	-1	0	1	protein_coding	0	cg17807 cg17807-pa		CUST_10464_PI	WGtarget	AGAP011900-RA	Unknown		0.220086	0.00785671	1.9805	1	up	0.143423	0.0588652	1.32939	1	up	0.0884974	0.27461	0.593646	0	up
7187	CUST_10465_PI422575199	---NA---	AGAP011901-RA	AGAP011901-RA	AGAP011901	3L	34774938	34776243	-1	0	1	protein_coding	0	---NA---		CUST_10465_PI	WGtarget	AGAP011901-RA	Unknown		-0.0390332	0.240632	0.88587	0	down	-0.0489752	0.163384	1.00705	0	down	-0.0973722	0.0791899	0.951705	0	down
8946	CUST_10466_PI422575199	ribbon	AGAP011902-RA	AGAP011902-RA	AGAP011902	3L	34806319	34808915	1	0	1	protein_coding	0	ribbon		CUST_10466_PI	WGtarget	AGAP011902-RA	Unknown		-0.0706021	0.0613511	1.31632	1	down	-0.0042867	0.903385	0.479586	0	down	-0.0392263	0.614908	0.408297	0	down
1034	CUST_10467_PI422575199	AGAP011903-PA [Anopheles gambiae str. PEST]	AGAP011903-RA	AGAP011903-RA	AGAP011903	3L	34815587	34816949	1	0	1	protein_coding	0	AGAP011903-PA [Anopheles gambiae str. PEST]		CUST_10467_PI	WGtarget	AGAP011903-RA	Unknown		-0.00556328	0.851896	0.496739	0	down	0.0278223	0.377509	0.742694	0	up	-0.0329266	0.287028	0.582741	0	down
3663	CUST_10468_PI422575199	AGAP011904-PA [Anopheles gambiae str. PEST]	AGAP011904-RA	AGAP011904-RA	AGAP011904	3L	34819162	34820289	1	0	1	protein_coding	0	AGAP011904-PA [Anopheles gambiae str. PEST]		CUST_10468_PI	WGtarget	AGAP011904-RA	Unknown		0.0580763	0.503281	0.653748	0	up	0.172249	0.068755	1.28008	0	up	-0.182184	0.18691	0.699147	0	down
10802	CUST_10469_PI422575199	glycoprotein endo-alpha- -mannosidase	AGAP011905-RA	AGAP011905-RA	AGAP011905	3L	34826608	34827882	-1	0	1	protein_coding	0	glycoprotein endo-alpha- -mannosidase		CUST_10469_PI	WGtarget	AGAP011905-RA	Unknown		0.0218267	0.610339	0.595586	0	up	0.1014	0.0360382	1.48614	1	up	0.0216373	0.683699	0.385232	0	up
12027	CUST_1047_PI422575199	trypsin epsilon	AGAP005596-RA	AGAP005596-RA	AGAP005596	2L	17699011	17699811	-1	0	1	protein_coding	0	trypsin epsilon		CUST_1047_PI4	WGtarget	AGAP005596-RA	Unknown		-0.116134	0.0291246	1.55503	1	down	-0.0479847	0.323899	0.791055	0	down	-0.0636435	0.502563	0.452266	0	down
7828	CUST_10470_PI422575199	exosome component 6	AGAP011906-RA	AGAP011906-RA	AGAP011906	3L	34828763	34829833	1	0	1	protein_coding	0	exosome component 6		CUST_10470_PI	WGtarget	AGAP011906-RA	Unknown		0.249587	0.0038834	2.21577	1	up	0.244587	0.00439342	2.17388	1	up	0.0983144	0.284712	0.584821	0	up
287	CUST_10471_PI422575199	splicing factor 3b subunit 5	AGAP011907-RA	AGAP011907-RA	AGAP011907	3L	34829904	34830161	-1	0	1	protein_coding	0	splicing factor 3b subunit 5		CUST_10471_PI	WGtarget	AGAP011907-RA	Unknown		0.247031	0.00104036	2.64242	1	up	0.213721	0.00291012	2.3115	1	up	-0.0312249	0.822071	0.345119	0	down
8505	CUST_10472_PI422575199	cub domain serine protease	AGAP011908-RA	AGAP011908-RA	AGAP011908	3L	34834196	34835437	1	0	1	protein_coding	0	cub domain serine protease		CUST_10472_PI	WGtarget	AGAP011908-RA	Unknown		-0.266239	0.00589432	2.07585	1	down	-0.0902443	0.268873	0.850416	0	down	-0.605543	0.0123782	1.55633	1	down
6272	CUST_10473_PI422575199	silk gland derived serine protease	AGAP011909-RA	AGAP011909-RA	AGAP011909	3L	34835475	34838128	-1	0	1	protein_coding	0	silk gland derived serine protease		CUST_10473_PI	WGtarget	AGAP011909-RA	Unknown		0.416644	0.000355603	2.98014	1	up	0.426087	0.000309351	3.02257	1	up	0.652137	0.267165	0.600408	0	up
4301	CUST_10474_PI422575199	silk gland derived serine protease	AGAP011910-RA	AGAP011910-RA	AGAP011910	3L	34845189	34848143	1	0	1	protein_coding	0	silk gland derived serine protease		CUST_10474_PI	WGtarget	AGAP011910-RA	Unknown		-0.0517746	0.326297	0.788682	0	down	-0.00631716	0.902614	0.479872	0	down	-0.105491	0.00239529	2.13985	1	down
13328	CUST_10475_PI422575199	hypothetical conserved protein	AGAP011911-RA	AGAP011911-RA	AGAP011911	3L	34863624	34880861	-1	0	1	protein_coding	0	hypothetical conserved protein		CUST_10475_PI	WGtarget	AGAP011911-RA	Unknown		0.0224439	0.575108	0.61368	0	up	0.267152	4.48713e-05	3.59738	1	up	-0.0462351	0.587389	0.418335	0	down
14192	CUST_10476_PI422575199	cub domain serine protease	AGAP011912-RA	AGAP011912-RA	AGAP011912	3L	34881664	34883035	-1	0	1	protein_coding	0	cub domain serine protease		CUST_10476_PI	WGtarget	AGAP011912-RA	Unknown		0.740852	2.76803e-06	4.35715	1	up	-0.130774	0.128773	1.08117	0	down	-0.377218	0.035949	1.2035	0	down
8985	CUST_10477_PI422575199	silk gland derived serine protease	AGAP011913-RA	AGAP011913-RA	AGAP011913	3L	34883818	34885182	1	0	1	protein_coding	0	silk gland derived serine protease		CUST_10477_PI	WGtarget	AGAP011913-RA	Unknown		0.16285	0.00135306	2.55931	1	up	0.0122954	0.748085	0.53471	0	up	-0.0139904	0.877148	0.330844	0	down
9823	CUST_10478_PI422575199	silk gland derived serine protease	AGAP011914-RA	AGAP011914-RA	AGAP011914	3L	34887135	34888478	1	0	1	protein_coding	0	silk gland derived serine protease		CUST_10478_PI	WGtarget	AGAP011914-RA	Unknown		0.106912	0.0666681	1.28974	0	up	0.0608253	0.270077	0.849065	0	up	-0.0560772	0.339798	0.541059	0	down
8939	CUST_10479_PI422575199	gustatory receptor (agap011915-pa)	AGAP011915-RA	AGAP011915-RA	AGAP011915	3L	34950515	34951938	-1	GPRGR35	1	protein_coding	gustatory receptor [Source:VB Community Annotation;Acc:GPRGR35]	gustatory receptor (agap011915-pa)		CUST_10479_PI	WGtarget	AGAP011915-RA	Unknown		-0.0432768	0.143293	1.04763	0	down	-0.0589464	0.0640024	1.30286	1	down	-0.0145886	0.816163	0.346623	0	down
4655	CUST_1048_PI422575199	AGAP005597-PA [Anopheles gambiae str. PEST]	AGAP005597-RA	AGAP005597-RA	AGAP005597	2L	17701863	17702692	-1	0	1	protein_coding	0	AGAP005597-PA [Anopheles gambiae str. PEST]		CUST_1048_PI4	WGtarget	AGAP005597-RA	Unknown		-0.115096	0.0238532	1.61715	1	down	-0.0114768	0.798305	0.515592	0	down	-0.0824026	0.382202	0.513251	0	down
3401	CUST_10480_PI422575199	neuroligin 5	AGAP011916-RA	AGAP011916-RA	AGAP011916	3L	34990696	35045094	-1	0	1	protein_coding	0	neuroligin 5		CUST_10480_PI	WGtarget	AGAP011916-RA	Unknown		-0.0938793	0.0468294	1.4025	1	down	-0.0309294	0.479859	0.668316	0	down	-0.0538549	0.532909	0.439061	0	down
13709	CUST_10481_PI422575199	serine-type	AGAP011917-RA	AGAP011917-RA	AGAP011917	3L	35126950	35127826	-1	0	1	protein_coding	0	serine-type		CUST_10481_PI	WGtarget	AGAP011917-RA	Unknown		-0.0998201	0.0395845	1.4563	1	down	-0.0315765	0.480131	0.668144	0	down	-0.0676272	0.234314	0.635245	0	down
435	CUST_10482_PI422575199	serine-type	AGAP011918-RA	AGAP011918-RA	AGAP011918	3L	35128263	35129121	-1	0	1	protein_coding	0	serine-type		CUST_10482_PI	WGtarget	AGAP011918-RA	Unknown		0.0141142	0.6019	0.599737	0	up	-0.0874374	0.00964493	1.91275	1	down	-0.0362446	0.426915	0.487502	0	down
11235	CUST_10483_PI422575199	serine-type	AGAP011919-RA	AGAP011919-RA	AGAP011919	3L	35131337	35132253	-1	0	1	protein_coding	0	serine-type		CUST_10483_PI	WGtarget	AGAP011919-RA	Unknown		-0.333357	0.0125407	1.82572	1	down	-0.357495	0.0089332	1.93816	1	down	-0.0788431	0.236973	0.632129	0	down
7773	CUST_10484_PI422575199	serine-type	AGAP011920-RA	AGAP011920-RA	AGAP011920	3L	35135457	35136149	-1	0	1	protein_coding	0	serine-type		CUST_10484_PI	WGtarget	AGAP011920-RA	Unknown		-0.00571981	0.877663	0.488127	0	down	-0.0118043	0.758788	0.530655	0	down	-0.0430814	0.105428	0.864966	0	down
12424	CUST_10485_PI422575199	AGAP011921-PA [Anopheles gambiae str. PEST]	AGAP011921-RA	AGAP011921-RA	AGAP011921	3L	35139279	35140112	1	0	1	protein_coding	0	AGAP011921-PA [Anopheles gambiae str. PEST]		CUST_10485_PI	WGtarget	AGAP011921-RA	Unknown		-0.0196024	0.663866	0.570729	0	down	-0.0249883	0.592309	0.604753	0	down	-0.075943	0.122037	0.822171	0	down
9536	CUST_10486_PI422575199	lipase maturation factor 2	AGAP011922-RA	AGAP011922-RA	AGAP011922	3L	35157408	35159366	-1	0	1	protein_coding	0	lipase maturation factor 2		CUST_10486_PI	WGtarget	AGAP011922-RA	Unknown		0.435492	0.000181035	3.18458	1	up	0.434828	0.000186108	3.17686	1	up	0.247893	0.0426337	1.14825	0	up
9009	CUST_10487_PI422575199	AGAP011923-PA [Anopheles gambiae str. PEST]	AGAP011923-RA	AGAP011923-RA	AGAP011923	3L	35162795	35163336	-1	0	1	protein_coding	0	AGAP011923-PA [Anopheles gambiae str. PEST]		CUST_10487_PI	WGtarget	AGAP011923-RA	Unknown		-0.085138	0.100823	1.15928	0	down	0.011567	0.813843	0.509937	0	up	-0.0659565	0.441379	0.480581	0	down
14550	CUST_10488_PI422575199	two pore potassium channel protein sup-9	AGAP011924-RA	AGAP011924-RA	AGAP011924	3L	35170381	35172010	-1	0	1	protein_coding	0	two pore potassium channel protein sup-9		CUST_10488_PI	WGtarget	AGAP011924-RA	Unknown		0.294945	0.00677418	2.03029	1	up	0.0741621	0.415707	0.713078	0	up	0.108329	0.705661	0.3779	0	up
10307	CUST_10489_PI422575199	isoform a	AGAP011925-RA	AGAP011925-RA	AGAP011925	3L	35177779	35186555	-1	0	1	protein_coding	0	isoform a		CUST_10489_PI	WGtarget	AGAP011925-RA	Unknown		0.512003	1.08901e-06	4.58693	1	up	0.612115	2.19688e-07	4.96827	1	up	-0.0688678	0.443512	0.479644	0	down
14354	CUST_1049_PI422575199	mast cell protease 2	AGAP005598-RA	AGAP005598-RA	AGAP005598	2L	17703580	17704386	-1	0	1	protein_coding	0	mast cell protease 2		CUST_1049_PI4	WGtarget	AGAP005598-RA	Unknown		-0.11491	0.0189947	1.68929	1	down	-0.00974598	0.819488	0.508028	0	down	-0.148966	0.08983	0.913828	0	down
1943	CUST_10490_PI422575199	AGAP011926-PA [Anopheles gambiae str. PEST]	AGAP011926-RA	AGAP011926-RA	AGAP011926	3L	35196890	35197489	-1	0	1	protein_coding	0	AGAP011926-PA [Anopheles gambiae str. PEST]		CUST_10490_PI	WGtarget	AGAP011926-RA	Unknown		-0.129724	0.0252853	1.59934	1	down	-0.0544693	0.301727	0.813916	0	down	-0.0884095	0.432046	0.485279	0	down
14730	CUST_10491_PI422575199	t-related protein	AGAP011927-RA	AGAP011927-RA	AGAP011927	3L	35200388	35203125	-1	0	1	protein_coding	0	t-related protein		CUST_10491_PI	WGtarget	AGAP011927-RA	Unknown		-0.0103266	0.822306	0.507069	0	down	0.0734608	0.136928	1.0619	0	up	-0.0659702	0.248719	0.619375	0	down
14534	CUST_10492_PI422575199	f-box lrr protein	AGAP011928-RA	AGAP011928-RA	AGAP011928	3L	35219093	35226901	-1	0	1	protein_coding	0	f-box lrr protein		CUST_10492_PI	WGtarget	AGAP011928-RA	Unknown		-0.171593	0.0212607	1.6541	1	down	-0.819727	1.56245e-07	5.04443	1	down	0.487547	0.16059	0.741803	0	up
8096	CUST_10493_PI422575199	f-box lrr protein	AGAP011929-RA	AGAP011929-RA	AGAP011929	3L	35230354	35230909	-1	0	1	protein_coding	0	f-box lrr protein		CUST_10493_PI	WGtarget	AGAP011929-RA	Unknown		-0.0825764	0.0725379	1.26353	0	down	-0.00977494	0.821012	0.507529	0	down	-0.0406859	0.458802	0.472104	0	down
12932	CUST_10494_PI422575199	f-box lrr protein	AGAP011930-RA	AGAP011930-RA	AGAP011930	3L	35231419	35233761	-1	0	1	protein_coding	0	f-box lrr protein		CUST_10494_PI	WGtarget	AGAP011930-RA	Unknown		-0.60986	2.05826e-05	3.81691	1	down	-0.815246	1.66032e-06	4.49411	1	down	0.672211	0.0162247	1.46509	1	up
4179	CUST_10495_PI422575199	mitochondrial ribosomal protein s31	AGAP011931-RA	AGAP011931-RA	AGAP011931	3L	35234653	35235864	1	0	1	protein_coding	0	mitochondrial ribosomal protein s31		CUST_10495_PI	WGtarget	AGAP011931-RA	Unknown		0.0816112	0.12224	1.09781	0	up	0.17314	0.00530905	2.11046	1	up	0.0762333	0.25546	0.611996	0	up
7923	CUST_10496_PI422575199	e3 ubiquitin-protein ligase mib1	AGAP011932-RA	AGAP011932-RA	AGAP011932	3L	35237843	35245670	-1	0	1	protein_coding	0	e3 ubiquitin-protein ligase mib1		CUST_10496_PI	WGtarget	AGAP011932-RA	Unknown		-0.217077	0.00557347	2.09417	1	down	-0.0861129	0.193454	0.954788	0	down	-0.13721	0.348934	0.53505	0	down
14119	CUST_10497_PI422575199	low quality protein: phosphorylated ctd-interacting factor 1-like	AGAP011933-RA	AGAP011933-RA	AGAP011933	3L	35250550	35254488	-1	0	1	protein_coding	0	low quality protein: phosphorylated ctd-interacting factor 1-like		CUST_10497_PI	WGtarget	AGAP011933-RA	Unknown		0.344006	0.000156538	3.22922	1	up	0.543587	3.33548e-06	4.30586	1	up	0.0610982	0.195352	0.686527	0	up
3669	CUST_10498_PI422575199	bone morphogenetic protein 5 bmp5 7	AGAP011934-RA	AGAP011934-RA	AGAP011934	3L	35258637	35260057	1	0	1	protein_coding	0	bone morphogenetic protein 5 bmp5 7		CUST_10498_PI	WGtarget	AGAP011934-RA	Unknown		-0.132169	0.0133913	1.80412	1	down	-0.0215093	0.640205	0.58124	0	down	-0.0708032	0.574028	0.422687	0	down
11209	CUST_10499_PI422575199	isoform a	AGAP011935-RA	AGAP011935-RA	AGAP011935	3L	35264498	35265267	-1	0	1	protein_coding	0	isoform a		CUST_10499_PI	WGtarget	AGAP011935-RA	Unknown		0.037161	0.359798	0.757993	0	up	0.0389162	0.351221	0.765292	0	up	-0.110979	0.189462	0.695134	0	down
9141	CUST_105_PI422575199	nuclear transcription factor tfp1	AGAP004762-RA	AGAP004762-RA	AGAP004762	2L	3150315	3152338	1	0	1	protein_coding	0	nuclear transcription factor tfp1		CUST_105_PI42	WGtarget	AGAP004762-RA	Unknown		-0.113635	0.512135	0.648497	0	down	-0.561315	0.00762821	1.99002	1	down	0.0831791	0.727397	0.371482	0	up
11861	CUST_1050_PI422575199	ph-sensitive chloride channel	AGAP005599-RA	AGAP005599-RA	AGAP005599	2L	17710977	17739675	1	0	2	protein_coding	0	ph-sensitive chloride channel		CUST_1050_PI4	WGtarget	AGAP005599-RA	Unknown		0.0289234	0.348915	0.767227	0	up	0.0286626	0.368285	0.750575	0	up	-0.133694	0.150301	0.760728	0	down
12238	CUST_10500_PI422575199	chitin deacetylase 1	AGAP011936-RA	AGAP011936-RA	AGAP011936	3L	35354466	35367736	1	0	1	protein_coding	0	chitin deacetylase 1		CUST_10500_PI	WGtarget	AGAP011936-RA	Unknown		0.0889892	0.00864064	1.94898	1	up	0.0228051	0.439762	0.695417	0	up	0.112925	0.0109802	1.59652	1	up
8377	CUST_10501_PI422575199	isoform d	AGAP011937-RA	AGAP011937-RA	AGAP011937	3L	35390430	35398037	1	0	1	protein_coding	0	isoform d		CUST_10501_PI	WGtarget	AGAP011937-RA	Unknown		0.082789	0.144542	1.04506	0	up	-0.112846	0.0593978	1.32644	1	down	0.280972	0.000410769	2.80236	1	up
3931	CUST_10502_PI422575199	lamin	AGAP011938-RA	AGAP011938-RA	AGAP011938	3L	35400270	35406726	-1	0	1	protein_coding	0	lamin		CUST_10502_PI	WGtarget	AGAP011938-RA	Unknown		0.0137956	0.786843	0.519718	0	up	0.0940767	0.0915818	1.18942	0	up	-0.0654125	0.224618	0.646897	0	down
5120	CUST_10503_PI422575199	alpha-amylase	AGAP011939-RA	AGAP011939-RA	AGAP011939	3L	35407855	35408974	-1	0	1	protein_coding	0	alpha-amylase		CUST_10503_PI	WGtarget	AGAP011939-RA	Unknown		0.598179	0.000575765	2.83011	1	up	-0.0606275	0.630225	0.585979	0	down	0.736311	0.399254	0.503237	0	up
4385	CUST_10504_PI422575199	sphingomyelin phosphodiesterase	AGAP011940-RA	AGAP011940-RA	AGAP011940	3L	35411762	35414327	-1	0	1	protein_coding	0	sphingomyelin phosphodiesterase		CUST_10504_PI	WGtarget	AGAP011940-RA	Unknown		0.227762	0.000106536	3.34589	1	up	0.262305	4.31322e-05	3.60879	1	up	0.0789083	0.400519	0.502608	0	up
804	CUST_10505_PI422575199	g-protein coupled receptor	AGAP011941-RA	AGAP011941-RA	AGAP011941	3L	35426545	35427012	-1	GPRNNA14	1	protein_coding	putative GPCR class a orphan receptor 14 [Source:VB Community Annotation;Acc:GPRNNA14]	g-protein coupled receptor		CUST_10505_PI	WGtarget	AGAP011941-RA	Unknown		-0.0513798	0.242638	0.882959	0	down	0.00146988	0.973102	0.458657	0	up	-0.0339922	0.456536	0.473471	0	down
13250	CUST_10506_PI422575199	g-protein coupled receptor	AGAP011942-RA	AGAP011942-RA	AGAP011942	3L	35428740	35429807	-1	GPRNNA13	1	protein_coding	putative GPCR class a orphan receptor 13 [Source:VB Community Annotation;Acc:GPRNNA13]	g-protein coupled receptor		CUST_10506_PI	WGtarget	AGAP011942-RA	Unknown		-0.0122724	0.575151	0.613659	0	down	-0.0584567	0.0247864	1.60515	1	down	-0.00846601	0.810412	0.34799	0	down
6571	CUST_10507_PI422575199	ionotropic receptor 60a	AGAP011943-RA	AGAP011943-RA	AGAP011943	3L	35436517	35438454	-1	0	1	protein_coding	0	ionotropic receptor 60a		CUST_10507_PI	WGtarget	AGAP011943-RA	Unknown		0.0266719	0.616321	0.59254	0	up	-0.0955274	0.106548	1.14186	0	down	-0.0393437	0.307242	0.56545	0	down
10524	CUST_10508_PI422575199	tpa_inf: alsin	AGAP011944-RA	AGAP011944-RA	AGAP011944	3L	35470106	35470814	-1	0	1	protein_coding	0	tpa_inf: alsin		CUST_10508_PI	WGtarget	AGAP011944-RA	Unknown		0.294072	0.000578079	2.829	1	up	0.41802	3.73233e-05	3.64846	1	up	-0.0345249	0.431007	0.485742	0	down
6865	CUST_10509_PI422575199	tpa_inf: alsin	AGAP011945-RA	AGAP011945-RA	AGAP011945	3L	35474000	35474831	1	0	1	protein_coding	0	tpa_inf: alsin		CUST_10509_PI	WGtarget	AGAP011945-RA	Unknown		-0.110747	0.164715	1.0045	0	down	-0.0727189	0.35634	0.760974	0	down	0.438998	0.303823	0.568102	0	up
1993	CUST_1051_PI422575199	ph-sensitive chloride channel	AGAP005599-RB	AGAP005599-RB	AGAP005599	2L	17710977	17739675	1	0	2	protein_coding	0	ph-sensitive chloride channel		CUST_1051_PI4	WGtarget	AGAP005599-RB	Unknown		0.0233444	0.496084	0.65827	0	up	0.0757301	0.0493645	1.38594	1	up	-0.0318591	0.308078	0.564784	0	down
7822	CUST_10510_PI422575199	39s ribosomal protein mitochondrial	AGAP011946-RA	AGAP011946-RA	AGAP011946	3L	35475884	35477008	1	0	1	protein_coding	0	39s ribosomal protein mitochondrial		CUST_10510_PI	WGtarget	AGAP011946-RA	Unknown		0.253112	0.0283044	1.56438	1	up	-0.23068	0.0450164	1.41487	1	down	0.480178	0.0513792	1.08749	0	up
1194	CUST_10511_PI422575199	leucine-rich transmembrane protein	AGAP011947-RA	AGAP011947-RA	AGAP011947	3L	35478598	35482503	-1	0	1	protein_coding	0	leucine-rich transmembrane protein		CUST_10511_PI	WGtarget	AGAP011947-RA	Unknown		-0.103439	0.0107056	1.87768	1	down	-0.03101	0.379021	0.741364	0	down	-0.0332426	0.640247	0.399697	0	down
8806	CUST_10512_PI422575199	threonine dehydrogenase	AGAP011948-RA	AGAP011948-RA	AGAP011948	3L	35499481	35502693	1	0	1	protein_coding	0	threonine dehydrogenase		CUST_10512_PI	WGtarget	AGAP011948-RA	Unknown		0.0695994	0.245402	0.879149	0	up	-0.0547191	0.358006	0.759561	0	down	-0.637814	0.00277074	2.08759	1	down
1299	CUST_10513_PI422575199	isoform c	AGAP011953-RA	AGAP011953-RA	AGAP011953	3L	35511025	35513035	1	0	1	protein_coding	0	isoform c		CUST_10513_PI	WGtarget	AGAP011953-RA	Unknown		0.0436577	0.276989	0.841112	0	up	0.102755	0.0244497	1.60928	1	up	-0.065452	0.0915662	0.907648	0	down
1406	CUST_10514_PI422575199	isoform c	AGAP011954-RA	AGAP011954-RA	AGAP011954	3L	35514591	35516860	1	0	1	protein_coding	0	isoform c		CUST_10514_PI	WGtarget	AGAP011954-RA	Unknown		-0.109423	0.0314682	1.52999	1	down	-0.610125	7.33964e-08	5.22037	1	down	-0.195866	0.0535647	1.07496	0	down
13832	CUST_10515_PI422575199	AGAP011955-PA [Anopheles gambiae str. PEST]	AGAP011955-RA	AGAP011955-RA	AGAP011955	3L	35525702	35525909	-1	0	1	protein_coding	0	AGAP011955-PA [Anopheles gambiae str. PEST]		CUST_10515_PI	WGtarget	AGAP011955-RA	Unknown		0.0317084	0.597094	0.602248	0	up	-0.279671	0.000732101	2.75472	1	down	0.00292023	0.92778	0.317953	0	up
5846	CUST_10516_PI422575199	rna binding region containing protein 1	AGAP011956-RA	AGAP011956-RA	AGAP011956	3L	35545162	35545335	-1	0	1	protein_coding	0	rna binding region containing protein 1		CUST_10516_PI	WGtarget	AGAP011956-RA	Unknown		0.0438082	0.498402	0.656852	0	up	0.317723	0.000589403	2.8229	1	up	-0.00226521	0.967845	0.308999	0	down
12090	CUST_10517_PI422575199	AGAP011957-PA [Anopheles gambiae str. PEST]	AGAP011957-RA	AGAP011957-RA	AGAP011957	3L	35577719	35579037	-1	0	1	protein_coding	0	AGAP011957-PA [Anopheles gambiae str. PEST]		CUST_10517_PI	WGtarget	AGAP011957-RA	Unknown		0.080516	0.510471	0.649399	0	up	0.197684	0.128306	1.08231	0	up	-0.318626	0.311419	0.561904	0	down
10205	CUST_10518_PI422575199	regulator of microtubule dynamics protein 1	AGAP011958-RA	AGAP011958-RA	AGAP011958	3L	35581860	35587071	-1	0	1	protein_coding	0	regulator of microtubule dynamics protein 1		CUST_10518_PI	WGtarget	AGAP011958-RA	Unknown		0.0524513	0.221116	0.912492	0	up	0.0474058	0.277839	0.840226	0	up	-0.0267021	0.700919	0.379429	0	down
5898	CUST_10519_PI422575199	king isoform b	AGAP011959-RA	AGAP011959-RA	AGAP011959	3L	35613172	35618550	1	king-tubby	1	protein_coding	Protein king tubby [Source:UniProtKB/Swiss-Prot;Acc:Q7PZK5]	king isoform b		CUST_10519_PI	WGtarget	AGAP011959-RA	Unknown		0.00664755	0.832688	0.503326	0	up	0.0359219	0.283077	0.834603	0	up	0.0165451	0.605783	0.41144	0	up
6057	CUST_1052_PI422575199	sugar transporter	AGAP005600-RA	AGAP005600-RA	AGAP005600	2L	17749470	17750903	-1	0	1	protein_coding	0	sugar transporter		CUST_1052_PI4	WGtarget	AGAP005600-RA	Unknown		0.280604	0.000130915	3.28466	1	up	-0.110372	0.0409471	1.44534	1	down	0.0472435	0.542033	0.435604	0	up
4192	CUST_10520_PI422575199	trna (5-methylaminomethyl-2-thiouridylate)-methyltransferase	AGAP011960-RA	AGAP011960-RA	AGAP011960	3L	35622767	35624209	1	0	1	protein_coding	0	trna (5-methylaminomethyl-2-thiouridylate)-methyltransferase		CUST_10520_PI	WGtarget	AGAP011960-RA	Unknown		-0.119995	0.0176152	1.71387	1	down	0.051402	0.254229	0.868254	0	up	0.148772	0.095843	0.893822	0	up
13741	CUST_10521_PI422575199	cdc45-related protein	AGAP011961-RA	AGAP011961-RA	AGAP011961	3L	35625069	35626881	-1	0	1	protein_coding	0	cdc45-related protein		CUST_10521_PI	WGtarget	AGAP011961-RA	Unknown		-0.0209251	0.604704	0.598453	0	down	0.030765	0.465399	0.677933	0	up	-0.0374862	0.457064	0.473169	0	down
9227	CUST_10522_PI422575199	transmembrane protein 165-like	AGAP011962-RA	AGAP011962-RA	AGAP011962	3L	35629623	35641019	1	0	1	protein_coding	0	transmembrane protein 165-like		CUST_10522_PI	WGtarget	AGAP011962-RA	Unknown		0.434406	3.41521e-05	3.67575	1	up	0.660013	8.66805e-07	4.64588	1	up	0.0639875	0.23945	0.629594	0	up
4697	CUST_10523_PI422575199	oocyte zinc finger protein 6-like	AGAP011963-RA	AGAP011963-RA	AGAP011963	3L	35653156	35656107	-1	0	1	protein_coding	0	oocyte zinc finger protein 6-like		CUST_10523_PI	WGtarget	AGAP011963-RA	Unknown		-0.215461	0.0233148	1.62467	1	down	0.133005	0.132276	1.07272	0	up	-0.154761	0.445041	0.478851	0	down
9147	CUST_10524_PI422575199	t-cell immunomodulatory protein	AGAP011964-RA	AGAP011964-RA	AGAP011964	3L	35664117	35665946	1	0	1	protein_coding	0	t-cell immunomodulatory protein		CUST_10524_PI	WGtarget	AGAP011964-RA	Unknown		-0.0635919	0.250953	0.872215	0	down	-0.128076	0.0358608	1.48789	1	down	0.265376	0.270378	0.59753	0	up
11279	CUST_10525_PI422575199	nhr domain-containing protein kiaa1787-like protein	AGAP011965-RA	AGAP011965-RA	AGAP011965	3L	35666541	35673120	-1	0	1	protein_coding	0	nhr domain-containing protein kiaa1787-like protein		CUST_10525_PI	WGtarget	AGAP011965-RA	Unknown		0.150951	0.0658852	1.29343	0	up	0.0470701	0.536628	0.634379	0	up	-0.0533211	0.641591	0.399363	0	down
1336	CUST_10526_PI422575199	transcription termination factor 2	AGAP011966-RA	AGAP011966-RA	AGAP011966	3L	35678897	35685602	1	0	1	protein_coding	0	transcription termination factor 2		CUST_10526_PI	WGtarget	AGAP011966-RA	Unknown		0.0947804	0.204538	0.936966	0	up	-0.0775135	0.296733	0.819162	0	down	0.0676815	0.282755	0.586411	0	up
4534	CUST_10527_PI422575199	iq and aaa domain-containing protein	AGAP011967-RA	AGAP011967-RA	AGAP011967	3L	35682479	35684898	1	0	1	protein_coding	0	iq and aaa domain-containing protein		CUST_10527_PI	WGtarget	AGAP011967-RA	Unknown		-0.186995	6.5245e-05	3.49013	1	down	-0.189365	8.08034e-05	3.42719	1	down	-0.0194512	0.465159	0.468914	0	down
12628	CUST_10528_PI422575199	ionotropic receptor 76b	AGAP011968-RA	AGAP011968-RA	AGAP011968	3L	35687053	35690662	-1	0	1	protein_coding	0	ionotropic receptor 76b		CUST_10528_PI	WGtarget	AGAP011968-RA	Unknown		-0.0538312	0.191792	0.957291	0	down	0.0271407	0.507846	0.651011	0	up	-0.0942178	0.00757375	1.72548	1	down
2316	CUST_10529_PI422575199	leucine-rich repeat-containing protein 56	AGAP011969-RA	AGAP011969-RA	AGAP011969	3L	35694923	35696570	1	0	1	protein_coding	0	leucine-rich repeat-containing protein 56		CUST_10529_PI	WGtarget	AGAP011969-RA	Unknown		-0.0888343	0.0339919	1.50459	1	down	-0.014706	0.698453	0.555207	0	down	-0.000835159	0.987501	0.304509	0	down
9322	CUST_1053_PI422575199	peptidylglycine alpha-amidating monooxygenase cooh-terminal interactor protein-1	AGAP005601-RA	AGAP005601-RA	AGAP005601	2L	17792416	17797332	1	0	1	protein_coding	0	peptidylglycine alpha-amidating monooxygenase cooh-terminal interactor protein-1		CUST_1053_PI4	WGtarget	AGAP005601-RA	Unknown		-0.0329056	0.316811	0.797998	0	down	-0.0750606	0.0392531	1.45886	1	down	-0.0503482	0.0516858	1.08574	0	down
12117	CUST_10530_PI422575199	epoxide hydrolase	AGAP011970-RA	AGAP011970-RA	AGAP011970	3L	35696991	35698079	-1	0	1	protein_coding	0	epoxide hydrolase		CUST_10530_PI	WGtarget	AGAP011970-RA	Unknown		-0.00290504	0.946322	0.466457	0	down	-0.0373085	0.405449	0.72071	0	down	-0.0856537	0.124046	0.817073	0	down
2687	CUST_10531_PI422575199	apyrase	AGAP011971-RA	AGAP011971-RA	AGAP011971	3L	35698399	35700459	1	0	1	protein_coding	0	apyrase		CUST_10531_PI	WGtarget	AGAP011971-RA	Unknown		0.0465851	0.652644	0.575516	0	up	-1.20145	3.37508e-07	4.87535	1	down	0.962757	0.00141027	2.33717	1	up
14487	CUST_10532_PI422575199	epoxide hydrolase	AGAP011972-RA	AGAP011972-RA	AGAP011972	3L	35702389	35705096	1	0	1	protein_coding	0	epoxide hydrolase		CUST_10532_PI	WGtarget	AGAP011972-RA	Unknown		-0.218372	0.0221508	1.64063	1	down	-0.561772	4.10968e-05	3.62161	1	down	-0.116038	0.106546	0.861968	0	down
7995	CUST_10533_PI422575199	dna-directed rna polymerase 34kd-	AGAP011973-RA	AGAP011973-RA	AGAP011973	3L	35713447	35714541	1	0	1	protein_coding	0	dna-directed rna polymerase 34kd-		CUST_10533_PI	WGtarget	AGAP011973-RA	Unknown		0.00750842	0.917471	0.475045	0	up	-0.189793	0.0241295	1.6134	1	down	0.195391	0.338109	0.542321	0	up
14401	CUST_10534_PI422575199	ufsp2_drome ame: full=probable ufm1-specific protease 2 short= 2	AGAP011975-RA	AGAP011975-RA	AGAP011975	3L	35718390	35720109	1	0	1	protein_coding	0	ufsp2_drome ame: full=probable ufm1-specific protease 2 short= 2		CUST_10534_PI	WGtarget	AGAP011975-RA	Unknown		0.106396	0.211326	0.926799	0	up	0.0859478	0.310198	0.804804	0	up	0.37467	0.013496	1.5268	1	up
12034	CUST_10535_PI422575199	AGAP011976-PA [Anopheles gambiae str. PEST]	AGAP011976-RA	AGAP011976-RA	AGAP011976	3L	35726987	35745182	1	0	1	protein_coding	0	AGAP011976-PA [Anopheles gambiae str. PEST]		CUST_10535_PI	WGtarget	AGAP011976-RA	Unknown		-0.126062	0.0275156	1.57318	1	down	-0.0267175	0.603451	0.598989	0	down	-0.0732729	0.323547	0.552579	0	down
2515	CUST_10536_PI422575199	latent nuclear antigen	AGAP011977-RA	AGAP011977-RA	AGAP011977	3L	35732988	35734058	1	0	1	protein_coding	0	latent nuclear antigen		CUST_10536_PI	WGtarget	AGAP011977-RA	Unknown		-0.0936496	0.0320427	1.52403	1	down	-0.0587642	0.157797	1.01763	0	down	-0.0562771	0.506122	0.451015	0	down
12241	CUST_10537_PI422575199	odorant receptor 7a	AGAP011978-RA	AGAP011978-RA	AGAP011978	3L	35792480	35793875	-1	GPROR62	1	protein_coding	candidate odorant receptor [Source:VB Community Annotation;Acc:GPROR62]	odorant receptor 7a		CUST_10537_PI	WGtarget	AGAP011978-RA	Unknown		-0.142197	0.0116933	1.84896	1	down	-0.0191729	0.69041	0.558856	0	down	-0.0752121	0.41659	0.493141	0	down
1164	CUST_10538_PI422575199	odorant receptor 7a	AGAP011979-RA	AGAP011979-RA	AGAP011979	3L	35814701	35816121	1	GPROR60	1	protein_coding	candidate odorant receptor [Source:VB Community Annotation;Acc:GPROR60]	odorant receptor 7a		CUST_10538_PI	WGtarget	AGAP011979-RA	Unknown		-0.0907314	0.0440148	1.42206	1	down	-0.089245	0.0538519	1.3585	1	down	-0.040593	0.640748	0.39962	0	down
7769	CUST_10539_PI422575199	AGAP011980-PA [Anopheles gambiae str. PEST]	AGAP011980-RA	AGAP011980-RA	AGAP011980	3L	35827822	35829735	-1	0	1	protein_coding	0	AGAP011980-PA [Anopheles gambiae str. PEST]		CUST_10539_PI	WGtarget	AGAP011980-RA	Unknown		0.0306521	0.324256	0.790729	0	up	0.020229	0.524222	0.641646	0	up	-0.0418011	0.415179	0.49393	0	down
5765	CUST_1054_PI422575199	hypothetical conserved protein	AGAP005602-RA	AGAP005602-RA	AGAP005602	2L	17801168	17802186	1	0	1	protein_coding	0	hypothetical conserved protein		CUST_1054_PI4	WGtarget	AGAP005602-RA	Unknown		0.120377	0.0368779	1.47874	1	up	-0.108537	0.0632255	1.30669	1	down	-0.0319611	0.848027	0.338346	0	down
7654	CUST_10540_PI422575199	AGAP011981-PA [Anopheles gambiae str. PEST]	AGAP011981-RA	AGAP011981-RA	AGAP011981	3L	35831748	35834412	-1	0	1	protein_coding	0	AGAP011981-PA [Anopheles gambiae str. PEST]		CUST_10540_PI	WGtarget	AGAP011981-RA	Unknown		0.0930777	0.341586	0.77394	0	up	-1.40028	3.79117e-08	5.34229	1	down	-0.0325611	0.926859	0.318182	0	down
1353	CUST_10541_PI422575199	protein translocase subunit seca	AGAP011982-RA	AGAP011982-RA	AGAP011982	3L	35849053	35850604	-1	0	1	protein_coding	0	protein translocase subunit seca		CUST_10541_PI	WGtarget	AGAP011982-RA	Unknown		0.00335945	0.9021	0.479933	0	up	0.0434463	0.147874	1.03777	0	up	0.00466492	0.87137	0.332275	0	up
7730	CUST_10542_PI422575199	sugar kinase	AGAP011983-RA	AGAP011983-RA	AGAP011983	3L	35857409	35858338	-1	0	1	protein_coding	0	sugar kinase		CUST_10542_PI	WGtarget	AGAP011983-RA	Unknown		-0.0247288	0.720797	0.545582	0	down	0.325245	0.000710541	2.76408	1	up	0.140017	0.154314	0.752706	0	up
1815	CUST_10543_PI422575199	n-acetyl galactosaminyl transferase 6	AGAP011984-RA	AGAP011984-RA	AGAP011984	3L	35870323	35872329	1	0	1	protein_coding	0	n-acetyl galactosaminyl transferase 6		CUST_10543_PI	WGtarget	AGAP011984-RA	Unknown		-0.115061	0.0510901	1.37507	1	down	-0.345095	6.27276e-05	3.50175	1	down	-0.106419	0.550926	0.432134	0	down
14836	CUST_10544_PI422575199	twist-related protein 2	AGAP011985-RA	AGAP011985-RA	AGAP011985	3L	35889657	35891030	-1	0	1	protein_coding	0	twist-related protein 2		CUST_10544_PI	WGtarget	AGAP011985-RA	Unknown		-0.0782383	0.0854913	1.21213	0	down	-0.0599056	0.187565	0.964279	0	down	-0.0461081	0.459598	0.471741	0	down
10128	CUST_10545_PI422575199	fas apoptotic inhibitory	AGAP011987-RA	AGAP011987-RA	AGAP011987	3L	35898416	35899236	1	0	1	protein_coding	0	fas apoptotic inhibitory		CUST_10545_PI	WGtarget	AGAP011987-RA	Unknown		-0.108628	0.0297086	1.54821	1	down	-0.114939	0.0243098	1.61108	1	down	-0.0521244	0.268506	0.599056	0	down
8978	CUST_10546_PI422575199	protein kinase c zeta and iota isoform	AGAP011988-RA	AGAP011988-RA	AGAP011988	3L	35903039	35909777	-1	0	1	protein_coding	0	protein kinase c zeta and iota isoform		CUST_10546_PI	WGtarget	AGAP011988-RA	Unknown		0.345435	0.000714774	2.76236	1	up	0.39235	0.00034454	2.98924	1	up	-0.0311451	0.765182	0.360807	0	down
9491	CUST_10547_PI422575199	odorant receptor 7a	AGAP011989-RA	AGAP011989-RA	AGAP011989	3L	35923244	35924671	1	GPROR63	1	protein_coding	candidate odorant receptor [Source:VB Community Annotation;Acc:GPROR63]	odorant receptor 7a		CUST_10547_PI	WGtarget	AGAP011989-RA	Unknown		-0.0921733	0.0706788	1.27141	0	down	0.0145185	0.759081	0.53054	0	up	-0.0723167	0.434075	0.484288	0	down
11229	CUST_10548_PI422575199	odorant receptor 7a	AGAP011990-RA	AGAP011990-RA	AGAP011990	3L	35934433	35935859	1	GPROR64	1	protein_coding	candidate odorant receptor [Source:VB Community Annotation;Acc:GPROR64]	odorant receptor 7a		CUST_10548_PI	WGtarget	AGAP011990-RA	Unknown		-0.118323	0.0247418	1.6056	1	down	-0.0541018	0.261682	0.858967	0	down	-0.0467089	0.563503	0.426693	0	down
14608	CUST_10549_PI422575199	odorant receptor 7a	AGAP011991-RA	AGAP011991-RA	AGAP011991	3L	35936167	35937569	1	GPROR61	1	protein_coding	candidate odorant receptor [Source:VB Community Annotation;Acc:GPROR61]	odorant receptor 7a		CUST_10549_PI	WGtarget	AGAP011991-RA	Unknown		-0.106414	0.0449482	1.41542	1	down	-0.0571693	0.253214	0.869501	0	down	-0.0780718	0.384921	0.511669	0	down
209	CUST_1055_PI422575199	hypothetical conserved protein	AGAP005603-RA	AGAP005603-RA	AGAP005603	2L	17802271	17803028	-1	0	1	protein_coding	0	hypothetical conserved protein		CUST_1055_PI4	WGtarget	AGAP005603-RA	Unknown		-0.0570236	0.543461	0.630565	0	down	-0.109966	0.257936	0.863512	0	down	-0.162028	0.466716	0.468263	0	down
11865	CUST_10550_PI422575199	lysosomal acid lipase	AGAP011992-RA	AGAP011992-RA	AGAP011992	3L	35942172	35943468	1	0	1	protein_coding	0	lysosomal acid lipase		CUST_10550_PI	WGtarget	AGAP011992-RA	Unknown		-0.0207422	0.581647	0.610554	0	down	-0.0927276	0.0317279	1.52721	1	down	0.0140497	0.887124	0.3284	0	up
12995	CUST_10551_PI422575199	protein kinase iota	AGAP011993-RA	AGAP011993-RA	AGAP011993	3L	35994940	35996643	-1	0	1	protein_coding	0	protein kinase iota		CUST_10551_PI	WGtarget	AGAP011993-RA	Unknown		0.158064	0.0809363	1.22928	0	up	0.0924124	0.290648	0.825845	0	up	-0.262011	0.115913	0.837466	0	down
4580	CUST_10552_PI422575199	phosphopantothenoylcysteine decarboxylase	AGAP011994-RA	AGAP011994-RA	AGAP011994	3L	36002861	36003835	1	0	1	protein_coding	0	phosphopantothenoylcysteine decarboxylase		CUST_10552_PI	WGtarget	AGAP011994-RA	Unknown		0.371841	0.00109707	2.62613	1	up	-0.293982	0.00537859	2.10651	1	down	0.216019	0.351535	0.533115	0	up
9735	CUST_10553_PI422575199	AGAP011995-PA [Anopheles gambiae str. PEST]	AGAP011995-RA	AGAP011995-RA	AGAP011995	3L	36006307	36007813	-1	0	1	protein_coding	0	AGAP011995-PA [Anopheles gambiae str. PEST]		CUST_10553_PI	WGtarget	AGAP011995-RA	Unknown		0.106827	0.0815436	1.2268	0	up	0.27466	0.000622654	2.80606	1	up	-0.116345	0.220953	0.651653	0	down
5549	CUST_10554_PI422575199	rer1 protein	AGAP011996-RA	AGAP011996-RA	AGAP011996	3L	36027081	36028886	1	0	1	protein_coding	0	rer1 protein		CUST_10554_PI	WGtarget	AGAP011996-RA	Unknown		0.0913376	0.0348964	1.49613	1	up	0.0492044	0.226299	0.905619	0	up	0.0891821	0.151951	0.757375	0	up
518	CUST_10555_PI422575199	nucleotide binding protein 2 (nbp 2)	AGAP011997-RA	AGAP011997-RA	AGAP011997	3L	36031228	36032205	-1	AGAP011997	1	protein_coding	Cytosolic Fe-S cluster assembly factor NUBP1 homolog [Source:UniProtKB/Swiss-Prot;Acc:Q7PV10]	nucleotide binding protein 2 (nbp 2)		CUST_10555_PI	WGtarget	AGAP011997-RA	Unknown		0.0367854	0.622199	0.589814	0	up	-0.161979	0.0516657	1.37166	1	down	0.171568	0.112918	0.844874	0	up
4909	CUST_10556_PI422575199	fibrinogen and fibronectin	AGAP012000-RA	AGAP012000-RA	AGAP012000	3L	36049525	36050591	-1	0	1	protein_coding	0	fibrinogen and fibronectin		CUST_10556_PI	WGtarget	AGAP012000-RA	Unknown		-0.373783	0.000186451	3.17652	1	down	-0.58316	4.30889e-06	4.2402	1	down	0.010667	0.935551	0.316121	0	up
8484	CUST_10557_PI422575199	homeobox protein nkx- -like	AGAP012001-RA	AGAP012001-RA	AGAP012001	3L	36060476	36065586	-1	0	1	protein_coding	0	homeobox protein nkx- -like		CUST_10557_PI	WGtarget	AGAP012001-RA	Unknown		0.00488131	0.879959	0.487297	0	up	0.0538364	0.126641	1.08626	0	up	-0.0591652	0.216755	0.657327	0	down
1239	CUST_10558_PI422575199	AGAP012002-PA [Anopheles gambiae str. PEST]	AGAP012002-RA	AGAP012002-RA	AGAP012002	3L	36080075	36082173	1	0	1	protein_coding	0	AGAP012002-PA [Anopheles gambiae str. PEST]		CUST_10558_PI	WGtarget	AGAP012002-RA	Unknown		-0.0751795	0.0191223	1.68727	1	down	-0.0630292	0.048442	1.39212	1	down	-0.0528439	0.284066	0.585267	0	down
3492	CUST_10559_PI422575199	pseudouridylate synthase 10	AGAP012003-RA	AGAP012003-RA	AGAP012003	3L	36083603	36085154	-1	0	1	protein_coding	0	pseudouridylate synthase 10		CUST_10559_PI	WGtarget	AGAP012003-RA	Unknown		-0.0275484	0.523886	0.641852	0	down	0.00635096	0.884713	0.485789	0	up	-0.0163497	0.726356	0.371831	0	down
7817	CUST_1056_PI422575199	trf-proximal protein	AGAP005604-RA	AGAP005604-RA	AGAP005604	2L	17803558	17804284	1	MED20	1	protein_coding	Mediator of RNA polymerase II transcription subunit 20 [Source:UniProtKB/Swiss-Prot;Acc:Q7Q6Y4]	trf-proximal protein		CUST_1056_PI4	WGtarget	AGAP005604-RA	Unknown		0.0572312	0.49547	0.658613	0	up	-0.0789955	0.355357	0.761823	0	down	0.234944	0.218896	0.654518	0	up
5737	CUST_10560_PI422575199	class a rhodopsin-like g-protein coupled receptor	AGAP012004-RA	AGAP012004-RA	AGAP012004	3L	36085656	36087825	1	0	1	protein_coding	0	class a rhodopsin-like g-protein coupled receptor		CUST_10560_PI	WGtarget	AGAP012004-RA	Unknown		0.0144797	0.697512	0.555543	0	up	0.0938006	0.0282122	1.56524	1	up	0.0536313	0.305994	0.566525	0	up
2820	CUST_10561_PI422575199	atp-dependent transporter	AGAP012005-RA	AGAP012005-RA	AGAP012005	3L	36088278	36090773	-1	0	1	protein_coding	0	atp-dependent transporter		CUST_10561_PI	WGtarget	AGAP012005-RA	Unknown		0.146365	0.097943	1.16827	0	up	0.572997	3.94528e-05	3.63352	1	up	0.178665	0.310878	0.562344	0	up
12681	CUST_10562_PI422575199	protein phosphatase 1 regulatory inhibitor subunit 16a	AGAP012006-RA	AGAP012006-RA	AGAP012006	3L	36154338	36171655	1	0	1	protein_coding	0	protein phosphatase 1 regulatory inhibitor subunit 16a		CUST_10562_PI	WGtarget	AGAP012006-RA	Unknown		0.134058	0.00686704	2.02589	1	up	0.175269	0.00146259	2.53533	1	up	-0.0434709	0.161446	0.740413	0	down
14497	CUST_10563_PI422575199	zinc finger protein 45-like	AGAP012007-RA	AGAP012007-RA	AGAP012007	3L	36194291	36213777	1	0	1	protein_coding	0	zinc finger protein 45-like		CUST_10563_PI	WGtarget	AGAP012007-RA	Unknown		-0.0887563	0.0202162	1.67024	1	down	-0.0721136	0.0578109	1.33556	1	down	-0.0508025	0.179771	0.710309	0	down
2838	CUST_10564_PI422575199	pdz domain-containing	AGAP012008-RA	AGAP012008-RA	AGAP012008	3L	36200179	36201093	-1	0	1	protein_coding	0	pdz domain-containing		CUST_10564_PI	WGtarget	AGAP012008-RA	Unknown		0.0211368	0.854701	0.495743	0	up	0.155508	0.196901	0.949049	0	up	-0.464976	0.000481998	2.74258	1	down
925	CUST_10565_PI422575199	chromodomain helicase-dna-binding protein 3	AGAP012009-RA	AGAP012009-RA	AGAP012009	3L	36227929	36234488	1	0	1	protein_coding	0	chromodomain helicase-dna-binding protein 3		CUST_10565_PI	WGtarget	AGAP012009-RA	Unknown		0.154727	0.00842595	1.95758	1	up	0.231207	0.000787854	2.73124	1	up	0.00210419	0.983784	0.30524	0	up
9913	CUST_10566_PI422575199	6-phosphofructo-2-kinase fructose- -bisphosphatase short form	AGAP012010-RA	AGAP012010-RA	AGAP012010	3L	36236659	36250224	1	0	1	protein_coding	0	6-phosphofructo-2-kinase fructose- -bisphosphatase short form		CUST_10566_PI	WGtarget	AGAP012010-RA	Unknown		0.262358	0.0113026	1.86011	1	up	-0.183786	0.0572879	1.33845	1	down	-0.334541	0.106534	0.861991	0	down
3023	CUST_10567_PI422575199	secreted salivary gland protein	AGAP012011-RA	AGAP012011-RA	AGAP012011	3L	36257422	36262439	1	0	1	protein_coding	0	secreted salivary gland protein		CUST_10567_PI	WGtarget	AGAP012011-RA	Unknown		0.00635601	0.912065	0.476749	0	up	-0.0293356	0.615845	0.59276	0	down	0.111651	0.0303797	1.25864	0	up
11737	CUST_10568_PI422575199	sorting nexin-8	AGAP012012-RA	AGAP012012-RA	AGAP012012	3L	36293121	36295251	-1	0	1	protein_coding	0	sorting nexin-8		CUST_10568_PI	WGtarget	AGAP012012-RA	Unknown		0.808578	0.00379799	2.2228	1	up	-0.0171936	0.938347	0.468811	0	down	-0.106489	0.471523	0.465962	0	down
7543	CUST_10569_PI422575199	isoform a	AGAP012013-RA	AGAP012013-RA	AGAP012013	3L	36301574	36305225	1	0	1	protein_coding	0	isoform a		CUST_10569_PI	WGtarget	AGAP012013-RA	Unknown		0.0656191	0.263576	0.856471	0	up	0.0963855	0.118	1.10916	0	up	0.204696	0.0321644	1.24008	0	up
4446	CUST_1057_PI422575199	uncharacterized protein c15orf41 (protein hh114)	AGAP005605-RA	AGAP005605-RA	AGAP005605	2L	17804323	17805414	-1	0	1	protein_coding	0	uncharacterized protein c15orf41 (protein hh114)		CUST_1057_PI4	WGtarget	AGAP005605-RA	Unknown		-0.0736039	0.0245596	1.60796	1	down	-0.0495172	0.118593	1.10771	0	down	-0.0115684	0.780436	0.356535	0	down
13680	CUST_10570_PI422575199	adp-ribosylation factor 1	AGAP012014-RA	AGAP012014-RA	AGAP012014	3L	36307088	36311000	1	0	1	protein_coding	0	adp-ribosylation factor 1		CUST_10570_PI	WGtarget	AGAP012014-RA	Unknown		0.563435	4.64822e-05	3.58591	1	up	0.997265	2.9153e-07	4.91247	1	up	0.0547011	0.668278	0.389809	0	up
14025	CUST_10571_PI422575199	AGAP012015-PA [Anopheles gambiae str. PEST]	AGAP012015-RA	AGAP012015-RA	AGAP012015	3L	36315853	36320313	1	0	1	protein_coding	0	AGAP012015-PA [Anopheles gambiae str. PEST]		CUST_10571_PI	WGtarget	AGAP012015-RA	Unknown		0.00758336	0.735583	0.539592	0	up	0.0536395	0.039526	1.45675	1	up	-0.0504695	0.303021	0.568609	0	down
6757	CUST_10572_PI422575199	pdz domain protein	AGAP012016-RA	AGAP012016-RA	AGAP012016	3L	36362110	36398346	1	0	1	protein_coding	0	pdz domain protein		CUST_10572_PI	WGtarget	AGAP012016-RA	Unknown		0.0210452	0.539288	0.632931	0	up	-0.0215465	0.538202	0.633485	0	down	-0.0177674	0.64058	0.399649	0	down
3695	CUST_10573_PI422575199	AGAP012017-PA [Anopheles gambiae str. PEST]	AGAP012017-RA	AGAP012017-RA	AGAP012017	3L	36398991	36399964	-1	0	1	protein_coding	0	AGAP012017-PA [Anopheles gambiae str. PEST]		CUST_10573_PI	WGtarget	AGAP012017-RA	Unknown		-0.00154982	0.985461	0.45515	0	down	-0.091331	0.303097	0.812365	0	down	0.0266845	0.824773	0.344654	0	up
3831	CUST_10574_PI422575199	myelin proteolipid	AGAP012018-RA	AGAP012018-RA	AGAP012018	3L	36401865	36404210	1	0	1	protein_coding	0	myelin proteolipid		CUST_10574_PI	WGtarget	AGAP012018-RA	Unknown		0.0119196	0.83881	0.501334	0	up	0.086087	0.163881	1.00608	0	up	-0.0799274	0.117573	0.833529	0	down
6243	CUST_10575_PI422575199	tmc7 protein	AGAP012019-RA	AGAP012019-RA	AGAP012019	3L	36441709	36444396	1	0	1	protein_coding	0	tmc7 protein		CUST_10575_PI	WGtarget	AGAP012019-RA	Unknown		-0.0187398	0.405025	0.721082	0	down	-0.00125714	0.956493	0.463496	0	down	-0.0185129	0.451596	0.475726	0	down
10762	CUST_10576_PI422575199	serine collagenase 1	AGAP012020-RA	AGAP012020-RA	AGAP012020	3L	36459431	36462226	-1	0	1	protein_coding	0	serine collagenase 1		CUST_10576_PI	WGtarget	AGAP012020-RA	Unknown		0.00880082	0.828346	0.504957	0	up	0.00915605	0.825328	0.505972	0	up	-0.0956874	0.190735	0.693296	0	down
5805	CUST_10577_PI422575199	serine collagenase 1	AGAP012021-RA	AGAP012021-RA	AGAP012021	3L	36487326	36503204	-1	0	1	protein_coding	0	serine collagenase 1		CUST_10577_PI	WGtarget	AGAP012021-RA	Unknown		-0.0205646	0.563495	0.61958	0	down	0.0524572	0.165862	1.00251	0	up	-0.0672506	0.439883	0.481327	0	down
10770	CUST_10578_PI422575199	serine collagenase 1	AGAP012022-RA	AGAP012022-RA	AGAP012022	3L	36497800	36509663	1	0	1	protein_coding	0	serine collagenase 1		CUST_10578_PI	WGtarget	AGAP012022-RA	Unknown		-0.0926061	0.0183723	1.69972	1	down	-0.0685866	0.0734439	1.25929	0	down	-0.0579136	0.397034	0.504294	0	down
3717	CUST_10579_PI422575199	isoform b	AGAP012023-RA	AGAP012023-RA	AGAP012023	3L	36514294	36530220	1	0	1	protein_coding	0	isoform b		CUST_10579_PI	WGtarget	AGAP012023-RA	Unknown		0.0129474	0.712161	0.549101	0	up	0.0677379	0.0819746	1.22527	0	up	-0.0338683	0.443731	0.479533	0	down
11505	CUST_1058_PI422575199	AGAP005606-PA [Anopheles gambiae str. PEST]	AGAP005606-RA	AGAP005606-RA	AGAP005606	2L	17805981	17826082	1	0	1	protein_coding	0	AGAP005606-PA [Anopheles gambiae str. PEST]		CUST_1058_PI4	WGtarget	AGAP005606-RA	Unknown		-0.102373	0.0530648	1.36281	1	down	-0.0247277	0.614625	0.593372	0	down	-0.0927523	0.358342	0.52826	0	down
14256	CUST_10580_PI422575199	AGAP012024-PA [Anopheles gambiae str. PEST]	AGAP012024-RA	AGAP012024-RA	AGAP012024	3L	36531215	36534527	-1	0	1	protein_coding	0	AGAP012024-PA [Anopheles gambiae str. PEST]		CUST_10580_PI	WGtarget	AGAP012024-RA	Unknown		-0.0628946	0.111499	1.12777	0	down	-0.0289479	0.458123	0.682891	0	down	-0.0443254	0.289873	0.58033	0	down
7135	CUST_10581_PI422575199	g protein-coupled receptor kinase 1	AGAP012025-RA	AGAP012025-RA	AGAP012025	3L	36608623	36609466	1	0	1	protein_coding	0	g protein-coupled receptor kinase 1		CUST_10581_PI	WGtarget	AGAP012025-RA	Unknown		0.106403	0.169924	0.994969	0	up	0.18987	0.0248866	1.60413	1	up	-0.213263	0.0327397	1.23429	0	down
5949	CUST_10582_PI422575199	camp-dependent protein kinase catalytic	AGAP012026-RA	AGAP012026-RA	AGAP012026	3L	36633696	36647247	1	0	1	protein_coding	0	camp-dependent protein kinase catalytic		CUST_10582_PI	WGtarget	AGAP012026-RA	Unknown		0.227956	0.00103329	2.64468	1	up	0.290459	0.000172094	3.20032	1	up	-0.270835	0.0733568	0.975474	0	down
3948	CUST_10583_PI422575199	anopheles gambiae pest agap012722-pa	AGAP012027-RA	AGAP012027-RA	AGAP012027	3L	36643494	36679474	-1	0	1	protein_coding	0	anopheles gambiae pest agap012722-pa		CUST_10583_PI	WGtarget	AGAP012027-RA	Unknown		-0.0136779	0.734396	0.540079	0	down	-0.0384537	0.353541	0.763316	0	down	0.0383494	0.16902	0.727604	0	up
6997	CUST_10584_PI422575199	copper transport protein atox1	AGAP012028-RA	AGAP012028-RA	AGAP012028	3L	36687189	36688207	1	0	1	protein_coding	0	copper transport protein atox1		CUST_10584_PI	WGtarget	AGAP012028-RA	Unknown		0.00301581	0.940617	0.468127	0	up	-0.169192	0.00208535	2.42133	1	down	0.383441	0.149698	0.761936	0	up
1535	CUST_10585_PI422575199	wd-repeat protein	AGAP012029-RA	AGAP012029-RA	AGAP012029	3L	36688665	36689865	-1	0	1	protein_coding	0	wd-repeat protein		CUST_10585_PI	WGtarget	AGAP012029-RA	Unknown		-0.0574591	0.207279	0.932778	0	down	-0.0255778	0.568106	0.617278	0	down	0.0279734	0.504626	0.451405	0	up
9545	CUST_10586_PI422575199	39s ribosomal protein mitochondrial	AGAP012030-RB	AGAP012030-RB	AGAP012030	3L	36690523	36700661	-1	0	3	protein_coding	0	39s ribosomal protein mitochondrial		CUST_10586_PI	WGtarget	AGAP012030-RB	Unknown		0.0539943	0.558601	0.622104	0	up	-0.147463	0.143618	1.0469	0	down	0.140435	0.0117636	1.57282	1	up
3970	CUST_10587_PI422575199	39s ribosomal protein mitochondrial	AGAP012030-RA	AGAP012030-RA	AGAP012030	3L	36690523	36700661	-1	0	3	protein_coding	0	39s ribosomal protein mitochondrial		CUST_10587_PI	WGtarget	AGAP012030-RA	Unknown		0.0867303	0.362174	0.75596	0	up	-0.125968	0.208694	0.930657	0	down	0.182838	0.0155912	1.47926	1	up
11690	CUST_10588_PI422575199	39s ribosomal protein mitochondrial	AGAP012030-RC	AGAP012030-RC	AGAP012030	3L	36690523	36700661	-1	0	3	protein_coding	0	39s ribosomal protein mitochondrial		CUST_10588_PI	WGtarget	AGAP012030-RC	Unknown		0.141559	0.0933216	1.18371	0	up	0.185936	0.0372855	1.47505	1	up	-0.0771575	0.344495	0.537868	0	down
12234	CUST_10589_PI422575199	AGAP012031-PA [Anopheles gambiae str. PEST]	AGAP012031-RA	AGAP012031-RA	AGAP012031	3L	36721357	36723606	1	0	1	protein_coding	0	AGAP012031-PA [Anopheles gambiae str. PEST]		CUST_10589_PI	WGtarget	AGAP012031-RA	Unknown		-0.186341	0.00232103	2.3859	1	down	-0.159466	0.00683566	2.02744	1	down	0.0385808	0.461907	0.47052	0	up
13489	CUST_1059_PI422575199	short spindle 2	AGAP005607-RA	AGAP005607-RA	AGAP005607	2L	17827545	17828596	1	0	1	protein_coding	0	short spindle 2		CUST_1059_PI4	WGtarget	AGAP005607-RA	Unknown		0.268591	0.00867148	1.94793	1	up	0.4137	0.000567209	2.83463	1	up	0.108838	0.398047	0.503834	0	up
7043	CUST_10590_PI422575199	basement membrane proteoglycan	AGAP012032-RA	AGAP012032-RA	AGAP012032	3L	36749825	36750886	1	0	1	protein_coding	0	basement membrane proteoglycan		CUST_10590_PI	WGtarget	AGAP012032-RA	Unknown		-0.531235	9.38932e-06	4.03495	1	down	-0.293285	0.00110638	2.62328	1	down	-0.087337	0.680692	0.386177	0	down
11880	CUST_10591_PI422575199	sox box protein 15	AGAP012033-RA	AGAP012033-RA	AGAP012033	3L	36767810	36768421	-1	0	1	protein_coding	0	sox box protein 15		CUST_10591_PI	WGtarget	AGAP012033-RA	Unknown		-0.057211	0.0940168	1.18141	0	down	-0.0209278	0.528555	0.639083	0	down	-0.0288558	0.592857	0.416163	0	down
2703	CUST_10592_PI422575199	serine protease 14	AGAP012034-RA	AGAP012034-RA	AGAP012034	3L	36794251	36795054	-1	0	1	protein_coding	0	serine protease 14		CUST_10592_PI	WGtarget	AGAP012034-RA	Unknown		0.0340189	0.743852	0.536446	0	up	-0.0515932	0.621455	0.590174	0	down	0.279687	0.000482294	2.74238	1	up
4471	CUST_10593_PI422575199	AGAP012035-PA [Anopheles gambiae str. PEST]	AGAP012035-RA	AGAP012035-RA	AGAP012035	3L	36795101	36795848	-1	0	1	protein_coding	0	AGAP012035-PA [Anopheles gambiae str. PEST]		CUST_10593_PI	WGtarget	AGAP012035-RA	Unknown		0.094142	0.0859658	1.21026	0	up	0.128522	0.0277567	1.5704	1	up	0.0495201	0.221223	0.651399	0	up
14456	CUST_10594_PI422575199	serine protease	AGAP012036-RA	AGAP012036-RA	AGAP012036	3L	36795960	36799743	-1	0	1	protein_coding	0	serine protease		CUST_10594_PI	WGtarget	AGAP012036-RA	Unknown		0.431155	0.0223131	1.63857	1	up	0.0768635	0.640634	0.581039	0	up	0.388983	0.178897	0.711676	0	up
12939	CUST_10595_PI422575199	serine protease 14	AGAP012037-RA	AGAP012037-RA	AGAP012037	3L	36799979	36801498	-1	CLIPB20	1	protein_coding	Clip-Domain Serine Protease, family B. [Source:VB Community Annotation;Acc:CLIPB20]	serine protease 14		CUST_10595_PI	WGtarget	AGAP012037-RA	Unknown		-0.291178	0.0600369	1.32295	1	down	-0.362713	0.0247056	1.60613	1	down	0.162708	0.319036	0.556245	0	up
10609	CUST_10596_PI422575199	glutamate--cysteine ligase regulatory subunit	AGAP012038-RA	AGAP012038-RA	AGAP012038	3L	36811310	36815716	-1	0	1	protein_coding	0	glutamate--cysteine ligase regulatory subunit		CUST_10596_PI	WGtarget	AGAP012038-RA	Unknown		-0.131177	0.239463	0.887398	0	down	-0.585338	0.00025918	3.07664	1	down	-0.404442	0.0324465	1.23722	0	down
3222	CUST_10597_PI422575199	AGAP012039-PA [Anopheles gambiae str. PEST]	AGAP012039-RA	AGAP012039-RA	AGAP012039	3L	36815744	36816255	-1	0	1	protein_coding	0	AGAP012039-PA [Anopheles gambiae str. PEST]		CUST_10597_PI	WGtarget	AGAP012039-RA	Unknown		-0.0601946	0.140349	1.05404	0	down	0.00779307	0.844362	0.499447	0	up	-0.0449901	0.28988	0.58033	0	down
4020	CUST_10598_PI422575199	AGAP012040-PA [Anopheles gambiae str. PEST]	AGAP012040-RA	AGAP012040-RA	AGAP012040	3L	36831032	36833145	1	0	1	protein_coding	0	AGAP012040-PA [Anopheles gambiae str. PEST]		CUST_10598_PI	WGtarget	AGAP012040-RA	Unknown		0.0160505	0.861678	0.493379	0	up	0.0731585	0.436891	0.697279	0	up	0.0376125	0.466985	0.468164	0	up
6007	CUST_10599_PI422575199	rna polymerase ii transcriptional coactivator kiwi	AGAP012041-RA	AGAP012041-RA	AGAP012041	3L	36833619	36834236	1	0	1	protein_coding	0	rna polymerase ii transcriptional coactivator kiwi		CUST_10599_PI	WGtarget	AGAP012041-RA	Unknown		0.0273714	0.738031	0.538718	0	up	0.231515	0.0161344	1.74306	1	up	0.194498	0.415494	0.493745	0	up
4188	CUST_106_PI422575199	AGAP004763-PA [Anopheles gambiae str. PEST]	AGAP004763-RA	AGAP004763-RA	AGAP004763	2L	3152721	3153806	1	0	1	protein_coding	0	AGAP004763-PA [Anopheles gambiae str. PEST]		CUST_106_PI42	WGtarget	AGAP004763-RA	Unknown		-0.0720764	0.0403192	1.44993	1	down	-0.140491	0.00123574	2.58823	1	down	-0.0164351	0.81473	0.346958	0	down
11829	CUST_1060_PI422575199	ef-hand protein nucb1	AGAP005608-RA	AGAP005608-RA	AGAP005608	2L	17831098	17833666	-1	0	1	protein_coding	0	ef-hand protein nucb1		CUST_1060_PI4	WGtarget	AGAP005608-RA	Unknown		0.100392	0.109568	1.13302	0	up	0.17852	0.0116296	1.85072	1	up	0.0504314	0.513254	0.447771	0	up
8212	CUST_10600_PI422575199	isoform b	AGAP012042-RA	AGAP012042-RA	AGAP012042	3L	36834185	36835199	-1	0	1	protein_coding	0	isoform b		CUST_10600_PI	WGtarget	AGAP012042-RA	Unknown		-0.0274747	0.67248	0.56677	0	down	-0.107723	0.122752	1.09647	0	down	-0.183392	0.0371411	1.19284	0	down
8342	CUST_10601_PI422575199	tpa_inf: hdc07468	AGAP012043-RA	AGAP012043-RA	AGAP012043	3L	36836416	36837429	1	0	1	protein_coding	0	tpa_inf: hdc07468		CUST_10601_PI	WGtarget	AGAP012043-RA	Unknown		0.00449481	0.917948	0.47486	0	up	-0.0494866	0.274473	0.843832	0	down	-0.0578665	0.277672	0.590794	0	down
5358	CUST_10602_PI422575199	tetratricopeptide repeat protein 4	AGAP012044-RA	AGAP012044-RA	AGAP012044	3L	36837649	36838973	1	0	1	protein_coding	0	tetratricopeptide repeat protein 4		CUST_10602_PI	WGtarget	AGAP012044-RA	Unknown		-0.438056	0.0052516	2.11394	1	down	-0.80161	7.05575e-05	3.46848	1	down	-0.0944621	0.743526	0.366668	0	down
3920	CUST_10603_PI422575199	dead box atp-dependent rna helicase	AGAP012045-RA	AGAP012045-RA	AGAP012045	3L	36848679	36851829	-1	0	1	protein_coding	0	dead box atp-dependent rna helicase		CUST_10603_PI	WGtarget	AGAP012045-RA	Unknown		0.121481	0.0389509	1.46132	1	up	0.429966	8.63904e-06	4.05826	1	up	-0.0649389	0.412113	0.495663	0	down
12921	CUST_10604_PI422575199	zinc transporter 9	AGAP012046-RA	AGAP012046-RA	AGAP012046	3L	36853545	36856186	1	0	1	protein_coding	0	zinc transporter 9		CUST_10604_PI	WGtarget	AGAP012046-RA	Unknown		-0.11605	0.0286685	1.56036	1	down	-0.0536902	0.274735	0.843532	0	down	-0.0464696	0.572154	0.423385	0	down
7843	CUST_10605_PI422575199	arylsulfatase b	AGAP012047-RA	AGAP012047-RA	AGAP012047	3L	36856282	36865914	-1	0	1	protein_coding	0	arylsulfatase b		CUST_10605_PI	WGtarget	AGAP012047-RA	Unknown		0.0475864	0.145139	1.04386	0	up	-0.029541	0.352721	0.764084	0	down	-0.0201567	0.653472	0.39498	0	down
4622	CUST_10606_PI422575199	citrate synthase	AGAP012048-RA	AGAP012048-RA	AGAP012048	3L	36859940	36869012	1	0	1	protein_coding	0	citrate synthase		CUST_10606_PI	WGtarget	AGAP012048-RA	Unknown		0.234528	0.0190924	1.6878	1	up	0.400101	0.000863456	2.70152	1	up	0.285953	0.637227	0.400678	0	up
12492	CUST_10607_PI422575199	cell differentiation protein rcd1 homolog	AGAP012049-RA	AGAP012049-RA	AGAP012049	3L	36871941	36872787	1	0	1	protein_coding	0	cell differentiation protein rcd1 homolog		CUST_10607_PI	WGtarget	AGAP012049-RA	Unknown		0.00623853	0.898508	0.481141	0	up	0.09894	0.0683609	1.28176	0	up	0.0247966	0.464033	0.469437	0	up
541	CUST_10608_PI422575199	cell differentiation protein rcd1 homolog	AGAP012050-RA	AGAP012050-RA	AGAP012050	3L	36873563	36874976	1	0	1	protein_coding	0	cell differentiation protein rcd1 homolog		CUST_10608_PI	WGtarget	AGAP012050-RA	Unknown		0.0209706	0.655296	0.57428	0	up	-0.00442629	0.925676	0.472608	0	down	0.0663183	0.169441	0.726912	0	up
13806	CUST_10609_PI422575199	AGAP012051-PA [Anopheles gambiae str. PEST]	AGAP012051-RA	AGAP012051-RA	AGAP012051	3L	36877254	36877841	-1	0	1	protein_coding	0	AGAP012051-PA [Anopheles gambiae str. PEST]		CUST_10609_PI	WGtarget	AGAP012051-RA	Unknown		-0.0276294	0.48381	0.665797	0	down	-0.00140373	0.972413	0.458894	0	down	5.9349e-05	0.998843	0.301941	0	up
8338	CUST_1061_PI422575199	isoform a	AGAP005609-RA	AGAP005609-RA	AGAP005609	2L	17833846	17837159	1	0	2	protein_coding	0	isoform a		CUST_1061_PI4	WGtarget	AGAP005609-RA	Unknown		-0.0991975	0.0129607	1.81513	1	down	0.0140478	0.687367	0.560188	0	up	-0.00961875	0.781635	0.356132	0	down
11657	CUST_10610_PI422575199	AGAP012052-PA [Anopheles gambiae str. PEST]	AGAP012052-RA	AGAP012052-RA	AGAP012052	3L	36932272	36936547	-1	0	1	protein_coding	0	AGAP012052-PA [Anopheles gambiae str. PEST]		CUST_10610_PI	WGtarget	AGAP012052-RA	Unknown		-0.0902315	0.0686502	1.28048	0	down	0.0238951	0.607587	0.596983	0	up	-0.0649404	0.348189	0.535493	0	down
6804	CUST_10611_PI422575199	trehalase	AGAP012053-RA	AGAP012053-RA	AGAP012053	3L	36938555	36942417	-1	0	1	protein_coding	0	trehalase		CUST_10611_PI	WGtarget	AGAP012053-RA	Unknown		-0.107233	0.263604	0.856445	0	down	-0.0104371	0.911292	0.477028	0	down	-0.325095	0.00264515	2.10463	1	down
1876	CUST_10612_PI422575199	heterogeneous nuclear ribonucleoprotein l (hnrnp l)	AGAP012054-RA	AGAP012054-RA	AGAP012054	3L	36975510	36983150	-1	0	1	protein_coding	0	heterogeneous nuclear ribonucleoprotein l (hnrnp l)		CUST_10612_PI	WGtarget	AGAP012054-RA	Unknown		0.0237304	0.499396	0.656193	0	up	0.114548	0.00744692	1.99792	1	up	-0.0133673	0.746479	0.365867	0	down
11793	CUST_10613_PI422575199	AGAP012055-PA [Anopheles gambiae str. PEST]	AGAP012055-RA	AGAP012055-RA	AGAP012055	3L	37141422	37149217	-1	0	1	protein_coding	0	AGAP012055-PA [Anopheles gambiae str. PEST]		CUST_10613_PI	WGtarget	AGAP012055-RA	Unknown		0.114737	0.220868	0.912842	0	up	-0.0669911	0.478231	0.669357	0	down	0.0366592	0.703788	0.378361	0	up
9424	CUST_10614_PI422575199	actin depolymerizing factor	AGAP012056-RA	AGAP012056-RA	AGAP012056	3L	37151982	37162785	-1	0	1	protein_coding	0	actin depolymerizing factor		CUST_10614_PI	WGtarget	AGAP012056-RA	Unknown		-0.146272	0.0182487	1.70209	1	down	-0.583121	6.27501e-07	4.72286	1	down	0.329843	0.172532	0.721596	0	up
11	CUST_10615_PI422575199	rna polymerase-associated protein rtf1	AGAP012057-RA	AGAP012057-RA	AGAP012057	3L	37173628	37176799	-1	0	1	protein_coding	0	rna polymerase-associated protein rtf1		CUST_10615_PI	WGtarget	AGAP012057-RA	Unknown		0.157048	0.0331794	1.51229	1	up	0.314943	0.000721722	2.75934	1	up	0.0339971	0.667495	0.390058	0	up
6621	CUST_10616_PI422575199	pppde peptidase domain-containing protein 1	AGAP012058-RA	AGAP012058-RA	AGAP012058	3L	37180101	37181462	1	0	1	protein_coding	0	pppde peptidase domain-containing protein 1		CUST_10616_PI	WGtarget	AGAP012058-RA	Unknown		0.213758	0.0019746	2.43946	1	up	0.274455	0.000356852	2.97886	1	up	-0.152733	0.0934938	0.901245	0	down
4122	CUST_10617_PI422575199	af134113_1wrapper protein	AGAP012059-RA	AGAP012059-RA	AGAP012059	3L	37185259	37187352	-1	0	1	protein_coding	0	af134113_1wrapper protein		CUST_10617_PI	WGtarget	AGAP012059-RA	Unknown		0.194866	0.0135373	1.80102	1	up	0.451954	4.19032e-05	3.61631	1	up	0.0085795	0.918878	0.320048	0	up
10688	CUST_10618_PI422575199	---NA---	AGAP012060-RA	AGAP012060-RA	AGAP012060	3L	37194156	37194929	-1	0	1	protein_coding	0	---NA---		CUST_10618_PI	WGtarget	AGAP012060-RA	Unknown		-0.0394553	0.368653	0.750207	0	down	-0.0331391	0.462755	0.679813	0	down	-0.0676779	0.445353	0.478753	0	down
12495	CUST_10619_PI422575199	ell-associated factor 1	AGAP012061-RA	AGAP012061-RA	AGAP012061	3L	37195173	37196209	-1	0	1	protein_coding	0	ell-associated factor 1		CUST_10619_PI	WGtarget	AGAP012061-RA	Unknown		0.054275	0.163965	1.00595	0	up	0.160202	0.00148805	2.52998	1	up	-0.00850705	0.815898	0.346689	0	down
6445	CUST_1062_PI422575199	isoform a	AGAP005609-RB	AGAP005609-RB	AGAP005609	2L	17833846	17837159	1	0	2	protein_coding	0	isoform a		CUST_1062_PI4	WGtarget	AGAP005609-RB	Unknown		-0.126119	0.0348993	1.49612	1	down	0.141913	0.0223474	1.63802	1	up	0.0649095	0.133487	0.795803	0	up
6682	CUST_10620_PI422575199	AGAP012062-PA [Anopheles gambiae str. PEST]	AGAP012062-RA	AGAP012062-RA	AGAP012062	3L	37196696	37197961	-1	0	1	protein_coding	0	AGAP012062-PA [Anopheles gambiae str. PEST]		CUST_10620_PI	WGtarget	AGAP012062-RA	Unknown		-0.130614	0.0242543	1.61183	1	down	0.0249618	0.630572	0.585819	0	up	0.0304103	0.504074	0.451578	0	up
4699	CUST_10621_PI422575199	serine threonine kinase	AGAP012063-RA	AGAP012063-RA	AGAP012063	3L	37202692	37205695	-1	0	1	protein_coding	0	serine threonine kinase		CUST_10621_PI	WGtarget	AGAP012063-RA	Unknown		0.449672	0.00576774	2.08293	1	up	0.869849	5.25855e-05	3.55033	1	up	-0.313661	0.0871196	0.923076	0	down
14523	CUST_10622_PI422575199	map microtubule affinity-regulating kinase	AGAP012064-RA	AGAP012064-RA	AGAP012064	3L	37214654	37240902	-1	0	1	protein_coding	0	map microtubule affinity-regulating kinase		CUST_10622_PI	WGtarget	AGAP012064-RA	Unknown		0.33261	0.00198651	2.43745	1	up	0.476406	0.000145004	3.25369	1	up	-0.417342	0.00681205	1.76229	1	down
583	CUST_10623_PI422575199	cade_drome ame: full=de-cadherin ame: full=protein shotgun flags: precursor	AGAP012065-RA	AGAP012065-RA	AGAP012065	3L	37329912	37331460	1	0	1	protein_coding	0	cade_drome ame: full=de-cadherin ame: full=protein shotgun flags: precursor		CUST_10623_PI	WGtarget	AGAP012065-RA	Unknown		-0.121216	0.0024903	2.36285	1	down	-0.0752661	0.0338065	1.50641	1	down	-0.0342466	0.589119	0.417633	0	down
4126	CUST_10624_PI422575199	calpain b	AGAP012066-RA	AGAP012066-RA	AGAP012066	3L	37332965	37336389	1	0	1	protein_coding	0	calpain b		CUST_10624_PI	WGtarget	AGAP012066-RA	Unknown		0.169128	0.0352734	1.49291	1	up	0.308081	0.001368	2.55561	1	up	0.33817	0.107193	0.859995	0	up
9945	CUST_10625_PI422575199	calpain b	AGAP012067-RA	AGAP012067-RA	AGAP012067	3L	37336670	37338200	-1	0	1	protein_coding	0	calpain b		CUST_10625_PI	WGtarget	AGAP012067-RA	Unknown		-0.109058	0.0222506	1.63959	1	down	-0.0552247	0.210735	0.927678	0	down	-0.0137857	0.890299	0.327602	0	down
2058	CUST_10626_PI422575199	canb_drome ame: full=calpain-b ame: full=calcium-activated neutral proteinase b short=canp b contains: ame: full=calpain-b catalytic subunit 1 contains: ame: full=calpain-b catalytic subunit 2	AGAP012068-RA	AGAP012068-RA	AGAP012068	3L	37346839	37361850	-1	0	1	protein_coding	0	canb_drome ame: full=calpain-b ame: full=calcium-activated neutral proteinase b short=canp b contains: ame: full=calpain-b catalytic subunit 1 contains: ame: full=calpain-b catalytic subunit 2		CUST_10626_PI	WGtarget	AGAP012068-RA	Unknown		-0.0364427	0.740721	0.537666	0	down	-0.105485	0.353023	0.76382	0	down	0.0615686	0.591057	0.416843	0	up
1908	CUST_10627_PI422575199	calpain b	AGAP012069-RA	AGAP012069-RA	AGAP012069	3L	37363403	37365080	-1	0	1	protein_coding	0	calpain b		CUST_10627_PI	WGtarget	AGAP012069-RA	Unknown		-0.0812301	0.0234452	1.62289	1	down	-0.132694	0.00184138	2.46266	1	down	-0.0375766	0.423679	0.48922	0	down
12997	CUST_10628_PI422575199	leukocyte receptor tyrosine protein kinase	AGAP012070-RA	AGAP012070-RA	AGAP012070	3L	37371800	37377214	-1	0	1	protein_coding	0	leukocyte receptor tyrosine protein kinase		CUST_10628_PI	WGtarget	AGAP012070-RA	Unknown		0.572742	9.52257e-05	3.37949	1	up	0.49801	0.000287566	3.04492	1	up	-0.50962	0.031678	1.24471	0	down
12903	CUST_10629_PI422575199	lactoylglutathione lyase	AGAP012071-RA	AGAP012071-RA	AGAP012071	3L	37390032	37391420	-1	0	1	protein_coding	0	lactoylglutathione lyase		CUST_10629_PI	WGtarget	AGAP012071-RA	Unknown		-0.150309	0.136633	1.06246	0	down	-0.339832	0.00483854	2.14108	1	down	0.659023	0.107492	0.85908	0	up
9946	CUST_1063_PI422575199	AGAP005610-PA [Anopheles gambiae str. PEST]	AGAP005610-RA	AGAP005610-RA	AGAP005610	2L	17839133	17841156	1	0	1	protein_coding	0	AGAP005610-PA [Anopheles gambiae str. PEST]		CUST_1063_PI4	WGtarget	AGAP005610-RA	Unknown		-1.86243	2.35316e-08	5.43316	1	down	-0.996787	7.94708e-06	4.08118	1	down	-1.00477	6.16115e-06	4.37165	1	down		1		1
13745	CUST_10630_PI422575199	lactoylglutathione lyase	AGAP012072-RA	AGAP012072-RA	AGAP012072	3L	37400020	37401366	-1	0	1	protein_coding	0	lactoylglutathione lyase		CUST_10630_PI	WGtarget	AGAP012072-RA	Unknown		-0.0783484	0.418134	0.711149	0	down	-0.297279	0.0102448	1.89297	1	down	0.390253	0.452	0.475627	0	up
14687	CUST_10631_PI422575199	AGAP012073-PA [Anopheles gambiae str. PEST]	AGAP012073-RA	AGAP012073-RA	AGAP012073	3L	37403094	37404024	-1	0	1	protein_coding	0	AGAP012073-PA [Anopheles gambiae str. PEST]		CUST_10631_PI	WGtarget	AGAP012073-RA	Unknown		0.189606	0.00185721	2.46007	1	up	0.231792	0.000486733	2.88258	1	up	0.0231169	0.634479	0.401739	0	up
6433	CUST_10632_PI422575199	transcription factor adf-1	AGAP012074-RA	AGAP012074-RA	AGAP012074	3L	37404163	37405228	-1	0	1	protein_coding	0	transcription factor adf-1		CUST_10632_PI	WGtarget	AGAP012074-RA	Unknown		0.0706968	0.0711772	1.26919	0	up	0.107432	0.0135812	1.79994	1	up	-0.0260494	0.388469	0.509639	0	down
10678	CUST_10633_PI422575199	AGAP012075-PA [Anopheles gambiae str. PEST]	AGAP012075-RA	AGAP012075-RA	AGAP012075	3L	37408493	37422219	1	0	1	protein_coding	0	AGAP012075-PA [Anopheles gambiae str. PEST]		CUST_10633_PI	WGtarget	AGAP012075-RA	Unknown		0.0653728	0.203544	0.938475	0	up	-0.0489909	0.351448	0.765119	0	down	-0.0343342	0.27296	0.59514	0	down
4344	CUST_10634_PI422575199	bone morphogenetic protein 6	AGAP012076-RA	AGAP012076-RA	AGAP012076	3L	37445875	37446276	1	0	1	protein_coding	0	bone morphogenetic protein 6		CUST_10634_PI	WGtarget	AGAP012076-RA	Unknown		0.0385828	0.318402	0.796385	0	up	0.108279	0.0169253	1.72723	1	up	-0.0287854	0.593543	0.415863	0	down
12144	CUST_10635_PI422575199	actin 3	AGAP012077-RA	AGAP012077-RA	AGAP012077	3L	37448340	37449680	1	0	1	protein_coding	0	actin 3		CUST_10635_PI	WGtarget	AGAP012077-RA	Unknown		0.0145442	0.470408	0.674564	0	up	0.0274523	0.198011	0.947281	0	up	-0.0248021	0.525483	0.442281	0	down
5041	CUST_10636_PI422575199	atp synthase beta subunit	AGAP012078-RA	AGAP012078-RA	AGAP012078	3L	37451542	37454908	1	0	1	protein_coding	0	atp synthase beta subunit		CUST_10636_PI	WGtarget	AGAP012078-RA	Unknown		-0.0693791	0.233587	0.895499	0	down	0.00331883	0.953664	0.464365	0	up	0.227224	0.182108	0.706715	0	up
1178	CUST_10637_PI422575199	nuclear lamin l1	AGAP012079-RA	AGAP012079-RA	AGAP012079	3L	37456703	37459665	-1	0	1	protein_coding	0	nuclear lamin l1		CUST_10637_PI	WGtarget	AGAP012079-RA	Unknown		-0.065338	0.0612326	1.31687	1	down	-0.112324	0.00512872	2.12148	1	down	-0.00141222	0.969561	0.308606	0	down
14630	CUST_10638_PI422575199	trafficking protein particle complex subunit 5	AGAP012080-RA	AGAP012080-RA	AGAP012080	3L	37465243	37466154	-1	0	1	protein_coding	0	trafficking protein particle complex subunit 5		CUST_10638_PI	WGtarget	AGAP012080-RA	Unknown		0.0889691	0.0769656	1.24436	0	up	-0.0521219	0.285189	0.832091	0	down	0.0834114	0.266324	0.601266	0	up
6973	CUST_10639_PI422575199	atp synthase beta subunit	AGAP012081-RA	AGAP012081-RA	AGAP012081	3L	37467033	37468073	-1	0	1	protein_coding	0	atp synthase beta subunit		CUST_10639_PI	WGtarget	AGAP012081-RA	Unknown		0.174226	0.0952069	1.17739	0	up	0.209666	0.0509268	1.37611	1	up	-0.395358	0.363466	0.524829	0	down
6559	CUST_1064_PI422575199	AGAP005611-PA [Anopheles gambiae str. PEST]	AGAP005611-RA	AGAP005611-RA	AGAP005611	2L	17843368	17844428	1	0	1	protein_coding	0	AGAP005611-PA [Anopheles gambiae str. PEST]		CUST_1064_PI4	WGtarget	AGAP005611-RA	Unknown		-0.114471	0.10354	1.15083	0	down	0.0529581	0.428048	0.703821	0	up	0.289779	0.617889	0.407366	0	up
10549	CUST_10640_PI422575199	mitochondrial peptide chain release factor	AGAP012082-RA	AGAP012082-RA	AGAP012082	3L	37468782	37469936	1	0	1	protein_coding	0	mitochondrial peptide chain release factor		CUST_10640_PI	WGtarget	AGAP012082-RA	Unknown		-0.00283616	0.929546	0.47137	0	down	0.0637876	0.0738537	1.25732	0	up	0.0152246	0.666395	0.390495	0	up
10157	CUST_10641_PI422575199	trafficking protein particle complex subunit 5	AGAP012083-RA	AGAP012083-RA	AGAP012083	3L	37475475	37476351	-1	0	1	protein_coding	0	trafficking protein particle complex subunit 5		CUST_10641_PI	WGtarget	AGAP012083-RA	Unknown		0.252399	0.00021306	3.13794	1	up	0.0765464	0.120727	1.10192	0	up	0.0179452	0.874664	0.331535	0	up
1407	CUST_10642_PI422575199	rpa43_n protein	AGAP012084-RA	AGAP012084-RA	AGAP012084	3L	37476738	37477727	1	0	1	protein_coding	0	rpa43_n protein		CUST_10642_PI	WGtarget	AGAP012084-RA	Unknown		0.261232	0.00055142	2.84305	1	up	0.384124	3.09495e-05	3.70429	1	up	0.0931668	0.514267	0.44728	0	up
4084	CUST_10643_PI422575199	sprouty-related protein with evh-1 domain	AGAP012085-RA	AGAP012085-RA	AGAP012085	3L	37482901	37487555	-1	0	1	protein_coding	0	sprouty-related protein with evh-1 domain		CUST_10643_PI	WGtarget	AGAP012085-RA	Unknown		0.0802853	0.0549072	1.35212	1	up	0.194069	0.000438808	2.91552	1	up	-0.0279254	0.492606	0.456897	0	down
10841	CUST_10644_PI422575199	AGAP012086-PA [Anopheles gambiae str. PEST]	AGAP012086-RA	AGAP012086-RA	AGAP012086	3L	37498332	37500405	-1	0	1	protein_coding	0	AGAP012086-PA [Anopheles gambiae str. PEST]		CUST_10644_PI	WGtarget	AGAP012086-RA	Unknown		0.0816278	0.0644181	1.30072	1	up	0.104333	0.0271966	1.57678	1	up	-0.0708784	0.251819	0.616188	0	down
12219	CUST_10645_PI422575199	bicoid-interacting protein 3	AGAP012087-RA	AGAP012087-RA	AGAP012087	3L	37502480	37505830	-1	0	1	protein_coding	0	bicoid-interacting protein 3		CUST_10645_PI	WGtarget	AGAP012087-RA	Unknown		0.196175	0.00107641	2.63195	1	up	0.275549	9.30572e-05	3.38567	1	up	0.0483182	0.330225	0.547906	0	up
6818	CUST_10646_PI422575199	stromal membrane-associated protein 1	AGAP012088-RA	AGAP012088-RA	AGAP012088	3L	37510387	37514232	1	0	1	protein_coding	0	stromal membrane-associated protein 1		CUST_10646_PI	WGtarget	AGAP012088-RA	Unknown		0.0765372	0.307068	0.808173	0	up	0.140671	0.0775475	1.24206	0	up	-0.115799	0.309688	0.563419	0	down
5466	CUST_10647_PI422575199	nuclear inhibitor of protein phosphatase 1	AGAP012089-RA	AGAP012089-RA	AGAP012089	3L	37515950	37517440	-1	0	1	protein_coding	0	nuclear inhibitor of protein phosphatase 1		CUST_10647_PI	WGtarget	AGAP012089-RA	Unknown		0.185685	0.0175677	1.71468	1	up	0.263383	0.00283362	2.32072	1	up	0.0832128	0.627436	0.404004	0	up
8857	CUST_10648_PI422575199	myotonin-protein kinase	AGAP012090-RA	AGAP012090-RA	AGAP012090	3L	37563557	37578274	1	0	1	protein_coding	0	myotonin-protein kinase		CUST_10648_PI	WGtarget	AGAP012090-RA	Unknown		0.0844069	0.0468304	1.4025	1	up	0.243005	7.19069e-05	3.46293	1	up	-0.00265064	0.949628	0.313024	0	down
1135	CUST_10649_PI422575199	AGAP012091-PA [Anopheles gambiae str. PEST]	AGAP012091-RA	AGAP012091-RA	AGAP012091	3L	37584610	37585115	-1	0	1	protein_coding	0	AGAP012091-PA [Anopheles gambiae str. PEST]		CUST_10649_PI	WGtarget	AGAP012091-RA	Unknown		-0.0341444	0.264961	0.854862	0	down	-0.044004	0.16797	0.998634	0	down	-0.0297108	0.628143	0.403836	0	down
10815	CUST_1065_PI422575199	AGAP005612-PA [Anopheles gambiae str. PEST]	AGAP005612-RA	AGAP005612-RA	AGAP005612	2L	17845652	17848220	1	0	1	protein_coding	0	AGAP005612-PA [Anopheles gambiae str. PEST]		CUST_1065_PI4	WGtarget	AGAP005612-RA	Unknown		-0.2836	0.043946	1.42255	1	down	0.295186	0.03887	1.462	1	up	0.453871	0.355001	0.530553	0	up
13135	CUST_10650_PI422575199	AGAP012092-PA [Anopheles gambiae str. PEST]	AGAP012092-RA	AGAP012092-RA	AGAP012092	3L	37591562	37592343	-1	0	1	protein_coding	0	AGAP012092-PA [Anopheles gambiae str. PEST]		CUST_10650_PI	WGtarget	AGAP012092-RA	Unknown		0.0984852	0.050195	1.38082	1	up	0.319874	2.85162e-05	3.72795	1	up	-0.0688621	0.581532	0.420191	0	down
13794	CUST_10651_PI422575199	AGAP012093-PA [Anopheles gambiae str. PEST]	AGAP012093-RA	AGAP012093-RA	AGAP012093	3L	37597025	37597477	1	0	1	protein_coding	0	AGAP012093-PA [Anopheles gambiae str. PEST]		CUST_10651_PI	WGtarget	AGAP012093-RA	Unknown		-0.127069	0.0891761	1.19837	0	down	0.202432	0.0133717	1.8046	1	up	-0.0302032	0.727387	0.371482	0	down
4811	CUST_10652_PI422575199	AGAP012094-PB [Anopheles gambiae str. PEST]	AGAP012094-RB	AGAP012094-RB	AGAP012094	3L	37603061	37621396	1	0	2	protein_coding	0	AGAP012094-PB [Anopheles gambiae str. PEST]		CUST_10652_PI	WGtarget	AGAP012094-RB	Unknown		0.0919977	0.0497537	1.38363	1	up	0.138867	0.00804716	1.97269	1	up	-0.0719019	0.256166	0.61121	0	down
11700	CUST_10653_PI422575199	AGAP012094-PA [Anopheles gambiae str. PEST]	AGAP012094-RA	AGAP012094-RA	AGAP012094	3L	37603061	37621396	1	0	2	protein_coding	0	AGAP012094-PA [Anopheles gambiae str. PEST]		CUST_10653_PI	WGtarget	AGAP012094-RA	Unknown		0.189455	0.00502947	2.12774	1	up	0.253503	0.000883629	2.69422	1	up	-0.0795061	0.486421	0.459507	0	down
13284	CUST_10654_PI422575199	guanine nucleotide-binding protein g subunit alpha	AGAP012095-RA	AGAP012095-RA	AGAP012095	3L	37621857	37623747	1	G-s-alpha-60A	1	protein_coding	Guanine nucleotide-binding protein G(s) subunit alpha [Source:UniProtKB/Swiss-Prot;Acc:Q7PD79]	guanine nucleotide-binding protein g subunit alpha		CUST_10654_PI	WGtarget	AGAP012095-RA	Unknown		0.543191	0.000105414	3.3487	1	up	0.503341	0.000223919	3.12342	1	up	-0.367196	0.0270542	1.29675	0	down
3017	CUST_10655_PI422575199	phenylalanyl-trna mitochondrial	AGAP012096-RA	AGAP012096-RA	AGAP012096	3L	37631554	37633381	1	0	1	protein_coding	0	phenylalanyl-trna mitochondrial		CUST_10655_PI	WGtarget	AGAP012096-RA	Unknown		-0.107859	0.146139	1.04165	0	down	0.0947562	0.199511	0.9448	0	up	0.288935	0.158136	0.746179	0	up
5920	CUST_10656_PI422575199	mitochondrial 2-oxoglutarate malate carrier protein	AGAP012097-RA	AGAP012097-RA	AGAP012097	3L	37635911	37637229	1	0	1	protein_coding	0	mitochondrial 2-oxoglutarate malate carrier protein		CUST_10656_PI	WGtarget	AGAP012097-RA	Unknown		-0.11639	0.0137496	1.79561	1	down	-0.00892829	0.826228	0.505708	0	down	-0.0650885	0.378571	0.515471	0	down
3450	CUST_10657_PI422575199	inositol polyphosphate multikinase	AGAP012098-RA	AGAP012098-RA	AGAP012098	3L	37639133	37639890	-1	0	1	protein_coding	0	inositol polyphosphate multikinase		CUST_10657_PI	WGtarget	AGAP012098-RA	Unknown		0.0391746	0.160025	1.01329	0	up	0.0368115	0.200108	0.943893	0	up	-0.0144021	0.693173	0.381954	0	down
531	CUST_10658_PI422575199	inositol polyphosphate multikinase	AGAP012099-RA	AGAP012099-RA	AGAP012099	3L	37640554	37641237	-1	0	1	protein_coding	0	inositol polyphosphate multikinase		CUST_10658_PI	WGtarget	AGAP012099-RA	Unknown		0.194934	0.028339	1.56393	1	up	0.237212	0.011135	1.86496	1	up	-0.319459	0.135293	0.791946	0	down
7427	CUST_10659_PI422575199	ribosomal protein s26	AGAP012100-RA	AGAP012100-RA	AGAP012100	3L	37645770	37647104	1	RpS26	1	protein_coding	40S ribosomal protein S26 [Source:UniProtKB/Swiss-Prot;Acc:Q9GT45]	ribosomal protein s26		CUST_10659_PI	WGtarget	AGAP012100-RA	Unknown		-0.134622	0.277472	0.840685	0	down	-0.270384	0.0437429	1.42411	1	down	0.225427	0.21515	0.659444	0	up
6213	CUST_1066_PI422575199	AGAP005613-PA [Anopheles gambiae str. PEST]	AGAP005613-RA	AGAP005613-RA	AGAP005613	2L	17851787	17853008	1	0	2	protein_coding	0	AGAP005613-PA [Anopheles gambiae str. PEST]		CUST_1066_PI4	WGtarget	AGAP005613-RA	Unknown		-0.106937	0.0495453	1.38489	1	down	0.00157178	0.974729	0.458243	0	up	-0.0777867	0.382832	0.512838	0	down
3136	CUST_10660_PI422575199	pest proteolytic signal-containing nuclear	AGAP012101-RA	AGAP012101-RA	AGAP012101	3L	37648959	37649948	1	0	1	protein_coding	0	pest proteolytic signal-containing nuclear		CUST_10660_PI	WGtarget	AGAP012101-RA	Unknown		-0.074054	0.0854783	1.21216	0	down	0.0824479	0.0611778	1.31718	1	up	0.10747	0.243881	0.624673	0	up
6839	CUST_10661_PI422575199	---NA---	AGAP012102-RA	AGAP012102-RA	AGAP012102	3L	37651373	37662775	-1	0	1	protein_coding	0	---NA---		CUST_10661_PI	WGtarget	AGAP012102-RA	Unknown		0.1412	0.063173	1.3069	1	up	0.226838	0.00752419	1.99455	1	up	-0.156192	0.123003	0.819822	0	down
11759	CUST_10662_PI422575199	igf2 mrna binding	AGAP012103-RA	AGAP012103-RA	AGAP012103	3L	37666033	37670044	-1	0	1	protein_coding	0	igf2 mrna binding		CUST_10662_PI	WGtarget	AGAP012103-RA	Unknown		0.257184	0.00158298	2.51078	1	up	0.447477	2.19521e-05	3.80135	1	up	-0.303898	0.341587	0.539752	0	down
3494	CUST_10663_PI422575199	radical sam proteins	AGAP012104-RA	AGAP012104-RA	AGAP012104	3L	37739158	37740909	1	0	1	protein_coding	0	radical sam proteins		CUST_10663_PI	WGtarget	AGAP012104-RA	Unknown		-0.17461	0.00856901	1.95167	1	down	-0.273394	0.000502076	2.8719	1	down	0.138742	0.0208372	1.3813	1	up
11998	CUST_10664_PI422575199	transcription initiation factor tfiid subunit 8	AGAP012105-RA	AGAP012105-RA	AGAP012105	3L	37741173	37742082	1	0	1	protein_coding	0	transcription initiation factor tfiid subunit 8		CUST_10664_PI	WGtarget	AGAP012105-RA	Unknown		0.0457809	0.19963	0.944639	0	up	0.171195	0.000522265	2.85978	1	up	0.0870632	0.0813642	0.943168	0	up
918	CUST_10665_PI422575199	atp synthase beta subunit	AGAP012106-RA	AGAP012106-RA	AGAP012106	3L	37743476	37744670	-1	0	1	protein_coding	0	atp synthase beta subunit		CUST_10665_PI	WGtarget	AGAP012106-RA	Unknown		-0.0352356	0.567667	0.617463	0	down	0.00499917	0.935175	0.469744	0	up	0.0474945	0.644257	0.398322	0	up
7127	CUST_10666_PI422575199	ubiquitin-conjugating enzyme e2	AGAP012107-RA	AGAP012107-RA	AGAP012107	3L	37745207	37746664	-1	0	1	protein_coding	0	ubiquitin-conjugating enzyme e2		CUST_10666_PI	WGtarget	AGAP012107-RA	Unknown		-0.0709024	0.170735	0.993659	0	down	0.0164467	0.743419	0.536606	0	up	-0.0303808	0.580572	0.420432	0	down
12943	CUST_10667_PI422575199	ral	AGAP012108-RA	AGAP012108-RA	AGAP012108	3L	37748113	37750656	1	0	1	protein_coding	0	ral		CUST_10667_PI	WGtarget	AGAP012108-RA	Unknown		-0.00910619	0.853173	0.496284	0	down	-0.328643	4.65218e-05	3.58583	1	down	-0.14694	0.2062	0.671166	0	down
10000	CUST_10668_PI422575199	negative elongation factor b	AGAP012109-RA	AGAP012109-RA	AGAP012109	3L	37753454	37755154	-1	0	1	protein_coding	0	negative elongation factor b		CUST_10668_PI	WGtarget	AGAP012109-RA	Unknown		0.110043	0.0344679	1.50022	1	up	0.0131803	0.77685	0.523358	0	up	0.0133009	0.822093	0.345119	0	up
7493	CUST_10669_PI422575199	zinc finger protein 484-like	AGAP012110-RA	AGAP012110-RA	AGAP012110	3L	37756206	37759203	1	0	1	protein_coding	0	zinc finger protein 484-like		CUST_10669_PI	WGtarget	AGAP012110-RA	Unknown		0.0187958	0.387186	0.734595	0	up	0.0150192	0.501913	0.654628	0	up	-0.0519746	0.218458	0.655125	0	down
4473	CUST_1067_PI422575199	AGAP005613-PB [Anopheles gambiae str. PEST]	AGAP005613-RB	AGAP005613-RB	AGAP005613	2L	17851787	17853008	1	0	2	protein_coding	0	AGAP005613-PB [Anopheles gambiae str. PEST]		CUST_1067_PI4	WGtarget	AGAP005613-RB	Unknown		-0.111	0.0364147	1.48289	1	down	-0.0211581	0.660371	0.572143	0	down	-0.0525176	0.529197	0.440508	0	down
4200	CUST_10670_PI422575199	sphingolipid delta 4 desaturase c-4 hydroxylase protein des2	AGAP012111-RA	AGAP012111-RA	AGAP012111	3L	37761922	37762887	-1	0	1	protein_coding	0	sphingolipid delta 4 desaturase c-4 hydroxylase protein des2		CUST_10670_PI	WGtarget	AGAP012111-RA	Unknown		0.194059	0.0280984	1.56654	1	up	0.631971	1.02748e-05	4.01325	1	up	0.353576	0.0548294	1.06751	0	up
12490	CUST_10671_PI422575199	glucose dehydrogenase	AGAP012112-RA	AGAP012112-RA	AGAP012112	3L	37763207	37764974	1	0	1	protein_coding	0	glucose dehydrogenase		CUST_10671_PI	WGtarget	AGAP012112-RA	Unknown		0.0247833	0.610703	0.595443	0	up	0.079997	0.121787	1.0989	0	up	0.0530744	0.459013	0.472008	0	up
9562	CUST_10672_PI422575199	ubiquitin carboxyl-terminal hydrolase isozyme l3	AGAP012113-RA	AGAP012113-RA	AGAP012113	3L	37765069	37766262	-1	0	1	protein_coding	0	ubiquitin carboxyl-terminal hydrolase isozyme l3		CUST_10672_PI	WGtarget	AGAP012113-RA	Unknown		0.242581	0.0170828	1.72414	1	up	0.137344	0.146331	1.04115	0	up	0.356379	0.0952157	0.89594	0	up
11362	CUST_10673_PI422575199	piggybac-derived 2 (agap012114-pa)	AGAP012114-RA	AGAP012114-RA	AGAP012114	3L	37766973	37768835	1	PBD2	1	protein_coding	piggyBac-derived 2 [Source:VB Community Annotation;Acc:PBD2]	piggybac-derived 2 (agap012114-pa)		CUST_10673_PI	WGtarget	AGAP012114-RA	Unknown		0.0382282	0.349425	0.766739	0	up	0.101098	0.0305412	1.53944	1	up	0.0168403	0.626465	0.404289	0	up
5126	CUST_10674_PI422575199	plasma membrane calcium-transporting atpase 2	AGAP012115-RA	AGAP012115-RA	AGAP012115	3L	37774151	37782167	-1	0	1	protein_coding	0	plasma membrane calcium-transporting atpase 2		CUST_10674_PI	WGtarget	AGAP012115-RA	Unknown		0.353533	0.000432761	2.91941	1	up	0.669247	2.11197e-06	4.42859	1	up	-0.121623	0.113876	0.842474	0	down
6332	CUST_10675_PI422575199	lethal 04053	AGAP012116-RA	AGAP012116-RA	AGAP012116	3L	37828152	37829705	-1	0	1	protein_coding	0	lethal 04053		CUST_10675_PI	WGtarget	AGAP012116-RA	Unknown		0.00576939	0.833481	0.503095	0	up	0.0427442	0.154976	1.02312	0	up	-0.0301897	0.370435	0.520339	0	down
10523	CUST_10676_PI422575199	AGAP012117-PA [Anopheles gambiae str. PEST]	AGAP012117-RA	AGAP012117-RA	AGAP012117	3L	37830008	37830626	-1	0	1	protein_coding	0	AGAP012117-PA [Anopheles gambiae str. PEST]		CUST_10676_PI	WGtarget	AGAP012117-RA	Unknown		-0.0204166	0.481603	0.667133	0	down	0.0271875	0.368146	0.750673	0	up	-0.0122261	0.582877	0.419734	0	down
7684	CUST_10677_PI422575199	fgfr1 oncogene partner 2-like protein	AGAP012118-RA	AGAP012118-RA	AGAP012118	3L	37831630	37832619	1	0	1	protein_coding	0	fgfr1 oncogene partner 2-like protein		CUST_10677_PI	WGtarget	AGAP012118-RA	Unknown		0.152116	0.00493369	2.13434	1	up	0.187768	0.00147017	2.53388	1	up	0.122255	0.0438233	1.13889	0	up
12697	CUST_10678_PI422575199	ubiquitin carboxyl-terminal hydrolase 22	AGAP012119-RA	AGAP012119-RA	AGAP012119	3L	37834518	37836446	-1	0	1	protein_coding	0	ubiquitin carboxyl-terminal hydrolase 22		CUST_10678_PI	WGtarget	AGAP012119-RA	Unknown		0.0762883	0.093329	1.18371	0	up	0.11246	0.0237206	1.61913	1	up	0.0699896	0.155854	0.749937	0	up
1684	CUST_10679_PI422575199	atm interactor	AGAP012120-RA	AGAP012120-RA	AGAP012120	3L	37837302	37838516	-1	0	1	protein_coding	0	atm interactor		CUST_10679_PI	WGtarget	AGAP012120-RA	Unknown		-0.129513	0.0143027	1.78264	1	down	-0.153898	0.00573908	2.0843	1	down	0.0533063	0.426494	0.487674	0	up
5744	CUST_1068_PI422575199	---NA---	AGAP005614-RA	AGAP005614-RA	AGAP005614	2L	17864667	17867404	-1	0	1	protein_coding	0	---NA---		CUST_1068_PI4	WGtarget	AGAP005614-RA	Unknown		0.394495	0.00512303	2.12168	1	up	-0.713881	7.50221e-05	3.45021	1	down	0.663157	0.162989	0.737645	0	up
50	CUST_10680_PI422575199	serine threonine-protein kinase rio1	AGAP012121-RA	AGAP012121-RA	AGAP012121	3L	37838834	37840507	-1	0	1	protein_coding	0	serine threonine-protein kinase rio1		CUST_10680_PI	WGtarget	AGAP012121-RA	Unknown		-0.0470256	0.383824	0.737344	0	down	-0.112072	0.0609452	1.31854	1	down	0.0738959	0.157905	0.746484	0	up
13872	CUST_10681_PI422575199	dna-directed rna polymerase iii 25 kda polypeptide	AGAP012122-RA	AGAP012122-RA	AGAP012122	3L	37840674	37841735	1	0	1	protein_coding	0	dna-directed rna polymerase iii 25 kda polypeptide		CUST_10681_PI	WGtarget	AGAP012122-RA	Unknown		-0.139116	0.00440342	2.17315	1	down	-0.0481811	0.238586	0.888599	0	down	-0.124836	0.36241	0.525503	0	down
3482	CUST_10682_PI422575199	f-box lrr-repeat protein 16	AGAP012123-RA	AGAP012123-RA	AGAP012123	3L	37844721	37873153	-1	0	1	protein_coding	0	f-box lrr-repeat protein 16		CUST_10682_PI	WGtarget	AGAP012123-RA	Unknown		0.0445148	0.276458	0.841733	0	up	0.0994463	0.0305906	1.53897	1	up	0.0322872	0.54838	0.433035	0	up
7368	CUST_10683_PI422575199	anopheles gambiae pest agap012911-pa	AGAP012124-RA	AGAP012124-RA	AGAP012124	3L	37857555	37858415	1	0	1	protein_coding	0	anopheles gambiae pest agap012911-pa		CUST_10683_PI	WGtarget	AGAP012124-RA	Unknown		0.177017	0.00306576	2.29395	1	up	0.183143	0.00263313	2.34461	1	up	0.0926489	0.548499	0.432993	0	up
7231	CUST_10684_PI422575199	ribonucleasep mrp protein subunit pop1	AGAP012125-RA	AGAP012125-RA	AGAP012125	3L	37911218	37912340	1	0	1	protein_coding	0	ribonucleasep mrp protein subunit pop1		CUST_10684_PI	WGtarget	AGAP012125-RA	Unknown		0.0391342	0.632232	0.584971	0	up	-0.0103523	0.899532	0.480798	0	down	0.186513	0.296531	0.574373	0	up
2594	CUST_10685_PI422575199	acyl-protein thioesterase	AGAP012126-RA	AGAP012126-RA	AGAP012126	3L	37913960	37915698	-1	0	1	protein_coding	0	acyl-protein thioesterase		CUST_10685_PI	WGtarget	AGAP012126-RA	Unknown		0.410308	0.009214	1.92785	1	up	0.706192	0.000248317	3.0904	1	up	-0.412021	0.00288564	2.07229	1	down
10502	CUST_10686_PI422575199	isoform a	AGAP012127-RA	AGAP012127-RA	AGAP012127	3L	37918083	37928011	-1	0	1	protein_coding	0	isoform a		CUST_10686_PI	WGtarget	AGAP012127-RA	Unknown		0.400572	0.000566086	2.83506	1	up	0.2117	0.0264639	1.58525	1	up	-0.118611	0.720563	0.373291	0	down
9335	CUST_10687_PI422575199	AGAP012128-PA [Anopheles gambiae str. PEST]	AGAP012128-RA	AGAP012128-RA	AGAP012128	3L	37928306	37930619	-1	0	1	protein_coding	0	AGAP012128-PA [Anopheles gambiae str. PEST]		CUST_10687_PI	WGtarget	AGAP012128-RA	Unknown		0.00357055	0.957748	0.463124	0	up	0.225845	0.00749022	1.99603	1	up	-0.00629365	0.920319	0.319682	0	down
6882	CUST_10688_PI422575199	dimethyladenosine transferase	AGAP012129-RA	AGAP012129-RA	AGAP012129	3L	37935004	37936459	1	0	1	protein_coding	0	dimethyladenosine transferase		CUST_10688_PI	WGtarget	AGAP012129-RA	Unknown		-0.409264	0.000142442	3.25995	1	down	-0.216357	0.0122356	1.83406	1	down	0.239211	0.32621	0.550431	0	up
12746	CUST_10689_PI422575199	allatotropin	AGAP012130-RA	AGAP012130-RA	AGAP012130	3L	37957390	37957996	1	ATN	1	protein_coding	allatotropin [Source:VB Community Annotation;Acc:ATN]	allatotropin		CUST_10689_PI	WGtarget	AGAP012130-RA	Unknown		0.204275	0.000584379	2.82587	1	up	0.243155	0.000184398	3.17937	1	up	0.00212427	0.949382	0.313049	0	up
6958	CUST_1069_PI422575199	28s ribosomal protein mitochondrial precursor	AGAP005615-RA	AGAP005615-RA	AGAP005615	2L	17874129	17875269	1	0	1	protein_coding	0	28s ribosomal protein mitochondrial precursor		CUST_1069_PI4	WGtarget	AGAP005615-RA	Unknown		-0.162902	0.0469074	1.40195	1	down	-0.210073	0.0161202	1.7432	1	down	0.312341	0.0860193	0.926712	0	up
1055	CUST_10690_PI422575199	peritrophic matrix protein 14	AGAP012131-RA	AGAP012131-RA	AGAP012131	3L	37960351	37965533	1	0	1	protein_coding	0	peritrophic matrix protein 14		CUST_10690_PI	WGtarget	AGAP012131-RA	Unknown		-0.107235	0.0149025	1.76905	1	down	-0.0250158	0.514114	0.647367	0	down	-0.0269418	0.688523	0.383504	0	down
11545	CUST_10691_PI422575199	peritrophic matrix protein 14	AGAP012132-RA	AGAP012132-RA	AGAP012132	3L	37969908	37980057	-1	0	1	protein_coding	0	peritrophic matrix protein 14		CUST_10691_PI	WGtarget	AGAP012132-RA	Unknown		0.0163624	0.591574	0.605143	0	up	-0.091804	0.0134973	1.8017	1	down	-0.00682812	0.957214	0.31127	0	down
14439	CUST_10692_PI422575199	peritrophic matrix protein 14	AGAP012133-RA	AGAP012133-RA	AGAP012133	3L	37971368	37990639	1	0	1	protein_coding	0	peritrophic matrix protein 14		CUST_10692_PI	WGtarget	AGAP012133-RA	Unknown		-0.110669	0.0130207	1.81361	1	down	-0.0364346	0.354157	0.76285	0	down	-0.0641015	0.291902	0.578745	0	down
12368	CUST_10693_PI422575199	vprbp protein	AGAP012134-RA	AGAP012134-RA	AGAP012134	3L	37993229	37997915	-1	0	1	protein_coding	0	vprbp protein		CUST_10693_PI	WGtarget	AGAP012134-RA	Unknown		-0.127323	0.00722316	2.00865	1	down	0.00640465	0.870305	0.490558	0	up	0.0745651	0.0565622	1.05789	0	up
4995	CUST_10694_PI422575199	26s proteasome non-atpase regulatory subunit 7	AGAP012135-RA	AGAP012135-RA	AGAP012135	3L	37999396	38000592	-1	0	1	protein_coding	0	26s proteasome non-atpase regulatory subunit 7		CUST_10694_PI	WGtarget	AGAP012135-RA	Unknown		0.100361	0.176461	0.983478	0	up	0.268533	0.00353028	2.247	1	up	0.312795	0.0905449	0.911186	0	up
111	CUST_10695_PI422575199	mitochondrial ribosomal protein s25	AGAP012136-RA	AGAP012136-RA	AGAP012136	3L	38000934	38001850	1	0	1	protein_coding	0	mitochondrial ribosomal protein s25		CUST_10695_PI	WGtarget	AGAP012136-RA	Unknown		0.320209	0.0921268	1.1876	0	up	-0.28181	0.132207	1.07286	0	down	0.338112	0.012602	1.55011	1	up
10448	CUST_10696_PI422575199	rna binding motif protein 18	AGAP012137-RA	AGAP012137-RA	AGAP012137	3L	38002029	38002602	-1	0	1	protein_coding	0	rna binding motif protein 18		CUST_10696_PI	WGtarget	AGAP012137-RA	Unknown		-0.142692	0.0461351	1.40735	1	down	-0.220962	0.00600637	2.0697	1	down	-0.0822168	0.0986815	0.88463	0	down
10963	CUST_10697_PI422575199	60s ribosomal protein l21	AGAP012138-RA	AGAP012138-RA	AGAP012138	3L	38003040	38004273	1	0	1	protein_coding	0	60s ribosomal protein l21		CUST_10697_PI	WGtarget	AGAP012138-RA	Unknown		0.209595	0.00246708	2.36577	1	up	0.189411	0.00579717	2.08148	1	up	0.0443802	0.859132	0.335469	0	up
13626	CUST_10698_PI422575199	ubiquitin carboxyl-terminal hydrolase 46-like	AGAP012139-RA	AGAP012139-RA	AGAP012139	3L	38005077	38006870	-1	0	1	protein_coding	0	ubiquitin carboxyl-terminal hydrolase 46-like		CUST_10698_PI	WGtarget	AGAP012139-RA	Unknown		-0.168455	0.005934	2.07387	1	down	0.0354716	0.483104	0.666188	0	up	0.106885	0.155408	0.750727	0	up
9639	CUST_10699_PI422575199	eukaryotic translation initiation factor 3 subunit 9	AGAP012140-RA	AGAP012140-RA	AGAP012140	3L	38007368	38011706	1	eIF3-S9	1	protein_coding	Eukaryotic translation initiation factor 3 subunit B [Source:UniProtKB/Swiss-Prot;Acc:Q7PZY1]	eukaryotic translation initiation factor 3 subunit 9		CUST_10699_PI	WGtarget	AGAP012140-RA	Unknown		0.135638	0.0123543	1.83075	1	up	0.348877	1.72892e-05	3.86461	1	up	0.0253513	0.912339	0.321811	0	up
158	CUST_107_PI422575199	zinc finger protein 84	AGAP004764-RA	AGAP004764-RA	AGAP004764	2L	3154590	3156095	-1	0	1	protein_coding	0	zinc finger protein 84		CUST_107_PI42	WGtarget	AGAP004764-RA	Unknown		0.0217247	0.47456	0.671713	0	up	-0.0324998	0.309821	0.805189	0	down	0.0250076	0.671752	0.38877	0	up
1692	CUST_1070_PI422575199	cg10933 cg10933-pa	AGAP005616-RA	AGAP005616-RA	AGAP005616	2L	17875650	17877259	-1	0	1	protein_coding	0	cg10933 cg10933-pa		CUST_1070_PI4	WGtarget	AGAP005616-RA	Unknown		-0.128457	0.0400956	1.45167	1	down	-0.226106	0.00222376	2.39987	1	down	0.133742	0.157611	0.746806	0	up
3804	CUST_10700_PI422575199	ankyrin repeat-rich membrane-spanning protein	AGAP012141-RA	AGAP012141-RA	AGAP012141	3L	38016044	38039839	1	0	1	protein_coding	0	ankyrin repeat-rich membrane-spanning protein		CUST_10700_PI	WGtarget	AGAP012141-RA	Unknown		-0.0304604	0.444477	0.692034	0	down	0.149111	0.00314337	2.2864	1	up	-0.299542	0.0259693	1.31015	1	down
7353	CUST_10701_PI422575199	u4 u6 small nuclear ribonucleoprotein prp31	AGAP012142-RA	AGAP012142-RA	AGAP012142	3L	38043070	38044891	-1	0	1	protein_coding	0	u4 u6 small nuclear ribonucleoprotein prp31		CUST_10701_PI	WGtarget	AGAP012142-RA	Unknown		-0.0493357	0.282677	0.835032	0	down	0.0280018	0.544074	0.630135	0	up	0.0273946	0.863246	0.334331	0	up
7708	CUST_10702_PI422575199	mterf domain-containing protein mitochondrial	AGAP012143-RA	AGAP012143-RA	AGAP012143	3L	38045129	38046261	1	0	1	protein_coding	0	mterf domain-containing protein mitochondrial		CUST_10702_PI	WGtarget	AGAP012143-RA	Unknown		-0.055431	0.296824	0.819056	0	down	0.179441	0.00622645	2.05782	1	up	0.281648	0.0335132	1.22684	0	up
6896	CUST_10703_PI422575199	endoplasmic reticulum-golgi intermediate compartment protein 3	AGAP012144-RA	AGAP012144-RA	AGAP012144	3L	38046288	38048714	-1	0	1	protein_coding	0	endoplasmic reticulum-golgi intermediate compartment protein 3		CUST_10703_PI	WGtarget	AGAP012144-RA	Unknown		-0.0325462	0.490891	0.661429	0	down	-0.0558983	0.252503	0.870349	0	down	-0.0748654	0.23992	0.629089	0	down
3819	CUST_10704_PI422575199	reactive oxygen species modulator 1-like isoform 1	AGAP012145-RA	AGAP012145-RA	AGAP012145	3L	38047035	38047629	1	0	1	protein_coding	0	reactive oxygen species modulator 1-like isoform 1		CUST_10704_PI	WGtarget	AGAP012145-RA	Unknown		0.00521366	0.952891	0.464605	0	up	-0.1009	0.277864	0.840213	0	down	0.418295	0.187623	0.698109	0	up
5988	CUST_10705_PI422575199	phosphatidylserine synthase	AGAP012146-RA	AGAP012146-RA	AGAP012146	3L	38051356	38057320	1	0	1	protein_coding	0	phosphatidylserine synthase		CUST_10705_PI	WGtarget	AGAP012146-RA	Unknown		0.113806	0.170549	0.993977	0	up	0.0465314	0.559449	0.621705	0	up	0.0270817	0.800627	0.350823	0	up
4792	CUST_10706_PI422575199	p38 mapk	AGAP012148-RB	AGAP012148-RB	AGAP012148	3L	38070519	38076647	-1	0	3	protein_coding	0	p38 mapk		CUST_10706_PI	WGtarget	AGAP012148-RB	Unknown		0.180994	0.0407195	1.44699	1	up	0.130031	0.132343	1.07264	0	up	0.058325	0.597863	0.414308	0	up
82	CUST_10707_PI422575199	p38 mapk	AGAP012148-RC	AGAP012148-RC	AGAP012148	3L	38070519	38076647	-1	0	3	protein_coding	0	p38 mapk		CUST_10707_PI	WGtarget	AGAP012148-RC	Unknown		-0.050494	0.518843	0.644737	0	down	-0.0877805	0.283053	0.834615	0	down	0.121892	0.00491558	1.87864	1	up
2013	CUST_10708_PI422575199	p38 mapk	AGAP012148-RA	AGAP012148-RA	AGAP012148	3L	38070519	38076647	-1	0	3	protein_coding	0	p38 mapk		CUST_10708_PI	WGtarget	AGAP012148-RA	Unknown		0.122697	0.00738472	2.00078	1	up	0.243645	6.75016e-05	3.48172	1	up	0.0172806	0.79955	0.350961	0	up
5158	CUST_10709_PI422575199	AGAP012152-PA [Anopheles gambiae str. PEST]	AGAP012152-RA	AGAP012152-RA	AGAP012152	3L	38083918	38085832	1	0	1	protein_coding	0	AGAP012152-PA [Anopheles gambiae str. PEST]		CUST_10709_PI	WGtarget	AGAP012152-RA	Unknown		-0.525684	5.99623e-06	4.15262	1	down	0.126205	0.0667327	1.28945	0	up	0.129191	0.21986	0.653296	0	up
3141	CUST_1071_PI422575199	isoform a	AGAP005617-RA	AGAP005617-RA	AGAP005617	2L	17908755	17917502	1	0	1	protein_coding	0	isoform a		CUST_1071_PI4	WGtarget	AGAP005617-RA	Unknown		0.766378	1.13215e-05	3.98388	1	up	0.838608	5.65986e-06	4.16462	1	up	-0.0310777	0.836306	0.341617	0	down
9357	CUST_10710_PI422575199	oligopeptide transporter	AGAP012154-RA	AGAP012154-RA	AGAP012154	3L	38086822	38089511	-1	0	1	protein_coding	0	oligopeptide transporter		CUST_10710_PI	WGtarget	AGAP012154-RA	Unknown		0.376177	0.0238974	1.61651	1	up	-0.0396448	0.785133	0.520285	0	down	0.021933	0.927579	0.317982	0	up
4198	CUST_10711_PI422575199	atp-binding cassette sub-family a member	AGAP012155-RA	AGAP012155-RA	AGAP012155	3L	38100128	38105509	1	0	1	protein_coding	0	atp-binding cassette sub-family a member		CUST_10711_PI	WGtarget	AGAP012155-RA	Unknown		-0.0687848	0.0790721	1.23612	0	down	-0.0133701	0.717402	0.546959	0	down	-0.0579949	0.312618	0.561022	0	down
4717	CUST_10712_PI422575199	atp-binding cassette sub-family a member	AGAP012156-RA	AGAP012156-RA	AGAP012156	3L	38107309	38112799	1	0	1	protein_coding	0	atp-binding cassette sub-family a member		CUST_10712_PI	WGtarget	AGAP012156-RA	Unknown		-0.0530431	0.593049	0.604349	0	down	-0.135691	0.191346	0.958	0	down	0.366412	0.0103519	1.61715	1	up
8463	CUST_10713_PI422575199	tudor domain-containing protein 3	AGAP012157-RA	AGAP012157-RA	AGAP012157	3L	38114699	38115481	-1	0	1	protein_coding	0	tudor domain-containing protein 3		CUST_10713_PI	WGtarget	AGAP012157-RA	Unknown		-0.042438	0.298008	0.81793	0	down	0.028082	0.493955	0.659642	0	up	-0.0095666	0.844187	0.3394	0	down
1651	CUST_10714_PI422575199	AGAP012158-PA [Anopheles gambiae str. PEST]	AGAP012158-RA	AGAP012158-RA	AGAP012158	3L	38115711	38116435	-1	0	1	protein_coding	0	AGAP012158-PA [Anopheles gambiae str. PEST]		CUST_10714_PI	WGtarget	AGAP012158-RA	Unknown		-0.033027	0.472151	0.673455	0	down	0.0580189	0.22353	0.909367	0	up	-0.0714645	0.539373	0.436707	0	down
1096	CUST_10715_PI422575199	AGAP012159-PA [Anopheles gambiae str. PEST]	AGAP012159-RA	AGAP012159-RA	AGAP012159	3L	38122357	38123187	1	0	1	protein_coding	0	AGAP012159-PA [Anopheles gambiae str. PEST]		CUST_10715_PI	WGtarget	AGAP012159-RA	Unknown		-0.0128646	0.776031	0.523636	0	down	-0.0757286	0.116634	1.11293	0	down	0.0695053	0.464238	0.469388	0	up
5350	CUST_10716_PI422575199	rough deal	AGAP012160-RA	AGAP012160-RA	AGAP012160	3L	38123398	38130250	-1	0	1	protein_coding	0	rough deal		CUST_10716_PI	WGtarget	AGAP012160-RA	Unknown		0.0911277	0.35073	0.765734	0	up	0.0983524	0.31807	0.796661	0	up	0.111962	0.486162	0.459664	0	up
8384	CUST_10717_PI422575199	atrial natriuretic peptide receptor	AGAP012161-RA	AGAP012161-RA	AGAP012161	3L	38157310	38176230	1	0	1	protein_coding	0	atrial natriuretic peptide receptor		CUST_10717_PI	WGtarget	AGAP012161-RA	Unknown		-0.0307759	0.508369	0.650696	0	down	-0.0129655	0.779908	0.522265	0	down	-0.0295263	0.462941	0.469967	0	down
10622	CUST_10718_PI422575199	AGAP012162-PA [Anopheles gambiae str. PEST]	AGAP012162-RA	AGAP012162-RA	AGAP012162	3L	38186319	38187184	-1	0	1	protein_coding	0	AGAP012162-PA [Anopheles gambiae str. PEST]		CUST_10718_PI	WGtarget	AGAP012162-RA	Unknown		-0.0634085	0.121505	1.09976	0	down	-0.0306806	0.445044	0.691588	0	down	-0.052324	0.447689	0.477609	0	down
3323	CUST_10719_PI422575199	guanylate cyclase	AGAP012163-RA	AGAP012163-RA	AGAP012163	3L	38221546	38236220	1	0	1	protein_coding	0	guanylate cyclase		CUST_10719_PI	WGtarget	AGAP012163-RA	Unknown		0.0291676	0.42773	0.704093	0	up	0.135029	0.00404833	2.2019	1	up	-0.0165732	0.529855	0.440385	0	down
4477	CUST_1072_PI422575199	#NAME?	AGAP005618-RA	AGAP005618-RA	AGAP005618	2L	17920080	17921140	-1	0	1	protein_coding	0	#NAME?		CUST_1072_PI4	WGtarget	AGAP005618-RA	Unknown		-0.246344	0.0084341	1.95734	1	down	-0.234271	0.0111952	1.86319	1	down	0.228385	0.117002	0.8349	0	up
5901	CUST_10720_PI422575199	substance p receptor (long form)	AGAP012164-RA	AGAP012164-RA	AGAP012164	3L	38241102	38242117	1	GPRNPR4	1	protein_coding	putative neuropeptide receptor 4 [Source:VB Community Annotation;Acc:GPRNPR4]	substance p receptor (long form)		CUST_10720_PI	WGtarget	AGAP012164-RA	Unknown		-0.0147341	0.664031	0.570645	0	down	0.0130316	0.707945	0.550982	0	up	-0.0306907	0.498088	0.45428	0	down
9446	CUST_10721_PI422575199	AGAP012165-PA [Anopheles gambiae str. PEST]	AGAP012165-RA	AGAP012165-RA	AGAP012165	3L	38242647	38247383	-1	0	1	protein_coding	0	AGAP012165-PA [Anopheles gambiae str. PEST]		CUST_10721_PI	WGtarget	AGAP012165-RA	Unknown		0.349537	0.00144176	2.53972	1	up	0.241627	0.013841	1.79323	1	up	0.207945	0.481288	0.46168	0	up
14416	CUST_10722_PI422575199	AGAP012166-PA [Anopheles gambiae str. PEST]	AGAP012166-RA	AGAP012166-RA	AGAP012166	3L	38249563	38250789	1	0	1	protein_coding	0	AGAP012166-PA [Anopheles gambiae str. PEST]		CUST_10722_PI	WGtarget	AGAP012166-RA	Unknown		0.236223	0.0346931	1.49794	1	up	0.0492133	0.621874	0.589984	0	up	0.0925079	0.305623	0.566711	0	up
1409	CUST_10723_PI422575199	phosphoglucose isomerase	AGAP012167-RA	AGAP012167-RA	AGAP012167	3L	38253904	38260323	1	0	1	protein_coding	0	phosphoglucose isomerase		CUST_10723_PI	WGtarget	AGAP012167-RA	Unknown		-0.147408	0.0142239	1.78451	1	down	-0.0719039	0.185049	0.968648	0	down	0.129293	0.84002	0.340616	0	up
14259	CUST_10724_PI422575199	rho guanine dissociation factor	AGAP012168-RA	AGAP012168-RA	AGAP012168	3L	38263673	38269107	-1	0	1	protein_coding	0	rho guanine dissociation factor		CUST_10724_PI	WGtarget	AGAP012168-RA	Unknown		0.357287	0.000457162	2.90262	1	up	0.688529	2.11781e-06	4.42836	1	up	-0.218786	0.0710619	0.985417	0	down
4523	CUST_10725_PI422575199	rad25 xp-b dna repair helicase	AGAP012169-RA	AGAP012169-RA	AGAP012169	3L	38269561	38272189	1	0	1	protein_coding	0	rad25 xp-b dna repair helicase		CUST_10725_PI	WGtarget	AGAP012169-RA	Unknown		0.00431753	0.94156	0.467906	0	up	0.251927	0.00155605	2.51666	1	up	0.149548	0.32853	0.549061	0	up
14560	CUST_10726_PI422575199	chromosome transmission fidelity protein 8	AGAP012170-RA	AGAP012170-RA	AGAP012170	3L	38272381	38272914	1	0	1	protein_coding	0	chromosome transmission fidelity protein 8		CUST_10726_PI	WGtarget	AGAP012170-RA	Unknown		0.147351	0.0348701	1.49631	1	up	0.155865	0.0287401	1.55954	1	up	-0.0213914	0.876503	0.331005	0	down
4584	CUST_10727_PI422575199	neural stem cell-derived dendrite regulator	AGAP012171-RA	AGAP012171-RA	AGAP012171	3L	38275163	38280838	-1	0	1	protein_coding	0	neural stem cell-derived dendrite regulator		CUST_10727_PI	WGtarget	AGAP012171-RA	Unknown		0.249792	0.00173726	2.48117	1	up	0.389916	6.27202e-05	3.50175	1	up	0.103038	0.521891	0.443911	0	up
11901	CUST_10728_PI422575199	AGAP012172-PA [Anopheles gambiae str. PEST]	AGAP012172-RA	AGAP012172-RA	AGAP012172	3L	38302635	38304354	-1	0	1	protein_coding	0	AGAP012172-PA [Anopheles gambiae str. PEST]		CUST_10728_PI	WGtarget	AGAP012172-RA	Unknown		0.221836	0.050882	1.37632	1	up	0.217217	0.0550175	1.35133	1	up	-0.0642162	0.791425	0.35342	0	down
5696	CUST_10729_PI422575199	ion channel nompc	AGAP012173-RA	AGAP012173-RA	AGAP012173	3L	38305875	38308916	-1	0	1	protein_coding	0	ion channel nompc		CUST_10729_PI	WGtarget	AGAP012173-RA	Unknown		-0.025479	0.377993	0.742268	0	down	-0.104879	0.00444491	2.17037	1	down	0.0350974	0.536112	0.437914	0	up
8510	CUST_1073_PI422575199	isoform c	AGAP005619-RA	AGAP005619-RA	AGAP005619	2L	17923835	17928180	1	0	1	protein_coding	0	isoform c		CUST_1073_PI4	WGtarget	AGAP005619-RA	Unknown		0.3037	0.0195518	1.68027	1	up	0.597336	0.000278201	3.0551	1	up	-0.304929	0.330634	0.547708	0	down
6526	CUST_10730_PI422575199	polynucleotide kinase- 3 -phosphatase	AGAP012174-RA	AGAP012174-RA	AGAP012174	3L	38324207	38324746	-1	0	1	protein_coding	0	polynucleotide kinase- 3 -phosphatase		CUST_10730_PI	WGtarget	AGAP012174-RA	Unknown		0.0743487	0.0322168	1.52219	1	up	0.120961	0.00273124	2.33233	1	up	0.0478033	0.490689	0.457632	0	up
8245	CUST_10731_PI422575199	isoform b	AGAP012175-RA	AGAP012175-RA	AGAP012175	3L	38328174	38334784	-1	0	1	protein_coding	0	isoform b		CUST_10731_PI	WGtarget	AGAP012175-RA	Unknown		-0.0855993	0.0407616	1.44659	1	down	-0.0135655	0.723367	0.544544	0	down	-0.039606	0.587271	0.418346	0	down
12444	CUST_10732_PI422575199	AGAP012176-PA [Anopheles gambiae str. PEST]	AGAP012176-RA	AGAP012176-RA	AGAP012176	3L	38340284	38341416	-1	0	1	protein_coding	0	AGAP012176-PA [Anopheles gambiae str. PEST]		CUST_10732_PI	WGtarget	AGAP012176-RA	Unknown		0.0660098	0.0455129	1.41152	1	up	0.094518	0.0100637	1.89889	1	up	-0.0192288	0.540794	0.436134	0	down
3166	CUST_10733_PI422575199	protein aveugle	AGAP012177-RA	AGAP012177-RA	AGAP012177	3L	38343507	38344111	1	0	1	protein_coding	0	protein aveugle		CUST_10733_PI	WGtarget	AGAP012177-RA	Unknown		0.270554	0.00114431	2.61308	1	up	-0.263046	0.00157432	2.51258	1	down	0.0191499	0.82544	0.344494	0	up
5552	CUST_10734_PI422575199	isoform a	AGAP012178-RA	AGAP012178-RA	AGAP012178	3L	38344791	38346574	-1	0	1	protein_coding	0	isoform a		CUST_10734_PI	WGtarget	AGAP012178-RA	Unknown		0.0925533	0.0147464	1.77256	1	up	0.0701119	0.0575003	1.33718	1	up	0.0309732	0.313665	0.560247	0	up
9282	CUST_10735_PI422575199	calbindin-32	AGAP012179-RA	AGAP012179-RA	AGAP012179	3L	38353298	38371401	-1	0	1	protein_coding	0	calbindin-32		CUST_10735_PI	WGtarget	AGAP012179-RA	Unknown		0.28185	0.107319	1.13953	0	up	0.0742064	0.653448	0.575193	0	up	-0.402807	0.226825	0.643996	0	down
6782	CUST_10736_PI422575199	upf0546 membrane protein agap012180	AGAP012180-RA	AGAP012180-RA	AGAP012180	3L	38406756	38407477	-1	AGAP012180	1	protein_coding	UPF0546 membrane protein AGAP012180 [Source:UniProtKB/Swiss-Prot;Acc:A0NGI1]	upf0546 membrane protein agap012180		CUST_10736_PI	WGtarget	AGAP012180-RA	Unknown		0.0680264	0.0626958	1.3093	1	up	-0.244988	2.20927e-05	3.8	1	down	0.0295954	0.594785	0.415539	0	up
13348	CUST_10737_PI422575199	isoform a	AGAP012181-RA	AGAP012181-RA	AGAP012181	3L	38408264	38412418	-1	0	1	protein_coding	0	isoform a		CUST_10737_PI	WGtarget	AGAP012181-RA	Unknown		0.0718182	0.0238498	1.61717	1	up	0.0384999	0.193891	0.954067	0	up	-0.112463	0.0514002	1.08745	0	down
12212	CUST_10738_PI422575199	anopheles gambiae pest agap012489-pa	AGAP012182-RA	AGAP012182-RA	AGAP012182	3L	38456182	38456808	-1	0	1	protein_coding	0	anopheles gambiae pest agap012489-pa		CUST_10738_PI	WGtarget	AGAP012182-RA	Unknown		-0.0391067	0.34219	0.773482	0	down	-0.0166254	0.690428	0.558856	0	down	-0.0441007	0.556885	0.429428	0	down
5551	CUST_10739_PI422575199	conserved membrane protein at	AGAP012183-RA	AGAP012183-RA	AGAP012183	3L	38457599	38460866	1	0	1	protein_coding	0	conserved membrane protein at		CUST_10739_PI	WGtarget	AGAP012183-RA	Unknown		0.155906	0.00588254	2.07652	1	up	-0.160533	0.00533646	2.10902	1	down	-0.101842	0.193815	0.68865	0	down
5975	CUST_1074_PI422575199	diptericin b	AGAP005620-RA	AGAP005620-RA	AGAP005620	2L	17932982	17933710	1	ATT	1	protein_coding	Attacin, Anti-Microbial Peptide. [Source:VB Community Annotation;Acc:ATT]	diptericin b		CUST_1074_PI4	WGtarget	AGAP005620-RA	Unknown		-0.604485	0.0146646	1.77432	1	down	-0.577911	0.0187791	1.69263	1	down	0.00428536	0.984999	0.304959	0	up
7484	CUST_10740_PI422575199	fk506-binding protein	AGAP012184-RA	AGAP012184-RA	AGAP012184	3L	38462276	38474055	-1	0	1	protein_coding	0	fk506-binding protein		CUST_10740_PI	WGtarget	AGAP012184-RA	Unknown		0.691014	0.000676779	2.78027	1	up	1.06628	2.26243e-05	3.79285	1	up	-0.143331	0.205914	0.671621	0	down
9802	CUST_10741_PI422575199	isoform a	AGAP012185-RA	AGAP012185-RA	AGAP012185	3L	38503824	38514776	1	0	1	protein_coding	0	isoform a		CUST_10741_PI	WGtarget	AGAP012185-RA	Unknown		0.48439	0.000970173	2.66428	1	up	0.604542	0.000191198	3.16971	1	up	-0.319033	0.0876404	0.921392	0	down
9204	CUST_10742_PI422575199	isoform b	AGAP012186-RA	AGAP012186-RA	AGAP012186	3L	38521895	38528388	1	0	1	protein_coding	0	isoform b		CUST_10742_PI	WGtarget	AGAP012186-RA	Unknown		0.727823	5.18795e-05	3.55443	1	up	0.698435	9.2143e-05	3.38845	1	up	0.0263559	0.873183	0.331838	0	up
14558	CUST_10743_PI422575199	f-box lrr-repeat protein 4	AGAP012187-RA	AGAP012187-RA	AGAP012187	3L	38531250	38532028	-1	0	1	protein_coding	0	f-box lrr-repeat protein 4		CUST_10743_PI	WGtarget	AGAP012187-RA	Unknown		-0.0910281	0.184073	0.970195	0	down	0.033861	0.614691	0.593348	0	up	-0.0653453	0.242209	0.626734	0	down
8844	CUST_10744_PI422575199	cg3560	AGAP012188-RA	AGAP012188-RA	AGAP012188	3L	38533197	38534180	1	0	1	protein_coding	0	cg3560		CUST_10744_PI	WGtarget	AGAP012188-RA	Unknown		-0.371586	0.000450152	2.90726	1	down	-0.709744	2.09873e-06	4.42987	1	down	0.721174	0.0269301	1.29841	0	up
4500	CUST_10745_PI422575199	isoform b	AGAP012189-RA	AGAP012189-RA	AGAP012189	3L	38539822	38542689	1	0	1	protein_coding	0	isoform b		CUST_10745_PI	WGtarget	AGAP012189-RA	Unknown		0.102686	0.166305	1.00175	0	up	-0.249203	0.00567298	2.08823	1	down	0.538837	0.114371	0.841165	0	up
1495	CUST_10746_PI422575199	isoform s	AGAP012190-RA	AGAP012190-RA	AGAP012190	3L	38545498	38552127	-1	0	1	protein_coding	0	isoform s		CUST_10746_PI	WGtarget	AGAP012190-RA	Unknown		0.119572	0.00339977	2.25933	1	up	0.0868426	0.0234617	1.62267	1	up	0.0289087	0.378479	0.515501	0	up
1588	CUST_10747_PI422575199	early meiotic induction protein	AGAP012191-RA	AGAP012191-RA	AGAP012191	3L	38557663	38568880	-1	0	1	protein_coding	0	early meiotic induction protein		CUST_10747_PI	WGtarget	AGAP012191-RA	Unknown		0.0884375	0.429947	0.702443	0	up	0.274056	0.0298461	1.54686	1	up	0.104456	0.786959	0.354667	0	up
11763	CUST_10748_PI422575199	dna mismatch repair protein	AGAP012192-RA	AGAP012192-RA	AGAP012192	3L	38566098	38568181	1	0	1	protein_coding	0	dna mismatch repair protein		CUST_10748_PI	WGtarget	AGAP012192-RA	Unknown		0.0788318	0.135392	1.06529	0	up	0.40123	8.87928e-06	4.04939	1	up	0.0709781	0.243156	0.625601	0	up
7692	CUST_10749_PI422575199	nedd8-conjugating enzyme ube2f	AGAP012193-RA	AGAP012193-RA	AGAP012193	3L	38569517	38570495	1	0	1	protein_coding	0	nedd8-conjugating enzyme ube2f		CUST_10749_PI	WGtarget	AGAP012193-RA	Unknown		-0.0254697	0.577511	0.612473	0	down	0.0661404	0.171662	0.992	0	up	0.0208309	0.538523	0.437088	0	up
3124	CUST_1075_PI422575199	nadh dehydrogenase 1 alpha subcomplex subunit 5	AGAP005621-RA	AGAP005621-RA	AGAP005621	2L	17933699	17934601	-1	0	1	protein_coding	0	nadh dehydrogenase 1 alpha subcomplex subunit 5		CUST_1075_PI4	WGtarget	AGAP005621-RA	Unknown		-0.179934	0.00478853	2.14481	1	down	-0.424029	8.82531e-06	4.05151	1	down	0.260783	0.480105	0.462145	0	up
10737	CUST_10750_PI422575199	isoform a	AGAP012194-RA	AGAP012194-RA	AGAP012194	3L	38573785	38576409	-1	0	1	protein_coding	0	isoform a		CUST_10750_PI	WGtarget	AGAP012194-RA	Unknown		-0.0267241	0.416752	0.71232	0	down	0.0435545	0.212411	0.925096	0	up	-0.0224647	0.587078	0.418352	0	down
12703	CUST_10751_PI422575199	uncharacterized protein c12orf65-like protein	AGAP012195-RA	AGAP012195-RA	AGAP012195	3L	38650274	38650988	-1	0	1	protein_coding	0	uncharacterized protein c12orf65-like protein		CUST_10751_PI	WGtarget	AGAP012195-RA	Unknown		-0.0736089	0.157289	1.01854	0	down	-0.21172	0.00142687	2.54285	1	down	0.380063	0.162951	0.737675	0	up
14663	CUST_10752_PI422575199	histone	AGAP012196-RA	AGAP012196-RA	AGAP012196	3L	38651386	38651796	-1	0	1	protein_coding	0	histone		CUST_10752_PI	WGtarget	AGAP012196-RA	Unknown		0.651663	3.12599e-05	3.70135	1	up	0.786606	6.52458e-06	4.13261	1	up	0.263216	0.493469	0.45643	0	up
14415	CUST_10753_PI422575199	histone	AGAP012197-RA	AGAP012197-RA	AGAP012197	3L	38653718	38654128	-1	0	1	protein_coding	0	histone		CUST_10753_PI	WGtarget	AGAP012197-RA	Unknown		0.12891	0.547035	0.628404	0	up	-0.193696	0.371956	0.747364	0	down	0.352826	0.538405	0.437162	0	up
1501	CUST_10754_PI422575199	histone h2a	AGAP012198-RA	AGAP012198-RA	AGAP012198	3L	38655445	38655749	-1	0	1	protein_coding	0	histone h2a		CUST_10754_PI	WGtarget	AGAP012198-RA	Unknown		0.365224	0.0799229	1.23299	0	up	0.0785779	0.685054	0.561184	0	up	-0.0594685	0.897818	0.325577	0	down
7212	CUST_10755_PI422575199	histone h2b	AGAP012199-RA	AGAP012199-RA	AGAP012199	3L	38656403	38656980	1	AGAP012199	1	protein_coding	Histone H2B [Source:UniProtKB/Swiss-Prot;Acc:Q27442]	histone h2b		CUST_10755_PI	WGtarget	AGAP012199-RA	Unknown		0.385612	0.0687047	1.28031	0	up	0.0969322	0.62031	0.590681	0	up	0.616882	0.20756	0.669324	0	up
2657	CUST_10756_PI422575199	AGAP012200-PA [Anopheles gambiae str. PEST]	AGAP012200-RA	AGAP012200-RA	AGAP012200	3L	38657564	38658292	-1	0	1	protein_coding	0	AGAP012200-PA [Anopheles gambiae str. PEST]		CUST_10756_PI	WGtarget	AGAP012200-RA	Unknown		-0.298039	0.00246276	2.3662	1	down	-0.618722	8.615e-06	4.05836	1	down	-0.028155	0.85685	0.336071	0	down
4130	CUST_10757_PI422575199	histone h2b	AGAP012201-RA	AGAP012201-RA	AGAP012201	3L	38678790	38679501	1	AGAP012199	1	protein_coding	Histone H2B [Source:UniProtKB/Swiss-Prot;Acc:Q27442]	histone h2b		CUST_10757_PI	WGtarget	AGAP012201-RA	Unknown		0.307743	0.176002	0.984357	0	up	-0.103312	0.636238	0.583017	0	down	0.249731	0.570399	0.423833	0	up
5644	CUST_10758_PI422575199	histone h2b	AGAP012202-RA	AGAP012202-RA	AGAP012202	3L	38704390	38705090	1	AGAP012199	1	protein_coding	Histone H2B [Source:UniProtKB/Swiss-Prot;Acc:Q27442]	histone h2b		CUST_10758_PI	WGtarget	AGAP012202-RA	Unknown		0.0979435	0.519078	0.644624	0	up	-0.197875	0.208502	0.930919	0	down	0.581129	0.374876	0.517659	0	up
9982	CUST_10759_PI422575199	membrane-bound transcription factor site-1 protease	AGAP012203-RA	AGAP012203-RA	AGAP012203	3L	38711642	38714781	-1	0	1	protein_coding	0	membrane-bound transcription factor site-1 protease		CUST_10759_PI	WGtarget	AGAP012203-RA	Unknown		-0.00142763	0.976763	0.457565	0	down	-0.016363	0.745262	0.535906	0	down	-0.0215345	0.635973	0.40116	0	down
5211	CUST_1076_PI422575199	f-box only protein 33	AGAP005622-RA	AGAP005622-RA	AGAP005622	2L	17935918	17938174	1	0	1	protein_coding	0	f-box only protein 33		CUST_1076_PI4	WGtarget	AGAP005622-RA	Unknown		0.210146	0.00850836	1.95416	1	up	0.385398	0.000136185	3.27279	1	up	-0.0956471	0.156396	0.748938	0	down
4770	CUST_10760_PI422575199	nhp2	AGAP012204-RA	AGAP012204-RA	AGAP012204	3L	38716326	38717256	1	0	1	protein_coding	0	nhp2		CUST_10760_PI	WGtarget	AGAP012204-RA	Unknown		-0.162979	0.0560514	1.34544	1	down	0.108801	0.181015	0.975373	0	up	0.0295184	0.749389	0.36501	0	up
6733	CUST_10761_PI422575199	isoform c	AGAP012205-RA	AGAP012205-RA	AGAP012205	3L	38718053	38718613	-1	0	1	protein_coding	0	isoform c		CUST_10761_PI	WGtarget	AGAP012205-RA	Unknown		0.0673216	0.429713	0.702604	0	up	0.38718	0.000804699	2.72474	1	up	-0.190032	0.117193	0.834394	0	down
3027	CUST_10762_PI422575199	isoform a	AGAP012206-RA	AGAP012206-RA	AGAP012206	3L	38719013	38719708	-1	0	1	protein_coding	0	isoform a		CUST_10762_PI	WGtarget	AGAP012206-RA	Unknown		0.0372564	0.292717	0.823507	0	up	0.152559	0.00123779	2.58765	1	up	-0.00205933	0.948261	0.313213	0	down
4806	CUST_10763_PI422575199	uncharacterized protein c16orf52 homolog a-like	AGAP012207-RA	AGAP012207-RA	AGAP012207	3L	38720404	38721430	1	0	1	protein_coding	0	uncharacterized protein c16orf52 homolog a-like		CUST_10763_PI	WGtarget	AGAP012207-RA	Unknown		0.0498051	0.470413	0.674564	0	up	-0.10621	0.144886	1.04423	0	down	-0.195485	0.00454787	1.90741	1	down
10952	CUST_10764_PI422575199	glycosyltransferase 25 domain containing 1	AGAP012208-RA	AGAP012208-RA	AGAP012208	3L	38721547	38723831	1	AGAP012208	1	protein_coding	Glycosyltransferase 25 family member [Source:UniProtKB/Swiss-Prot;Acc:Q7Q021]	glycosyltransferase 25 domain containing 1		CUST_10764_PI	WGtarget	AGAP012208-RA	Unknown		0.0230586	0.564472	0.619132	0	up	0.0535506	0.205263	0.93594	0	up	0.0122243	0.769599	0.359634	0	up
13283	CUST_10765_PI422575199	ecdysone receptor a	AGAP012209-RA	AGAP012209-RA	AGAP012209	3L	38794083	38797802	1	0	1	protein_coding	0	ecdysone receptor a		CUST_10765_PI	WGtarget	AGAP012209-RA	Unknown		0.313873	0.00567993	2.08781	1	up	0.33255	0.00403231	2.20319	1	up	-0.448553	0.0820523	0.940904	0	down
2992	CUST_10766_PI422575199	ecdysone receptor	AGAP012210-RA	AGAP012210-RA	AGAP012210	3L	38857579	38862908	1	0	1	protein_coding	0	ecdysone receptor		CUST_10766_PI	WGtarget	AGAP012210-RA	Unknown		-0.047015	0.20723	0.932834	0	down	-0.00580251	0.873839	0.48944	0	down	-0.0667946	0.416054	0.493454	0	down
4944	CUST_10767_PI422575199	ecdysone receptor	AGAP012211-RA	AGAP012211-RA	AGAP012211	3L	38895313	38907568	1	0	1	protein_coding	0	ecdysone receptor		CUST_10767_PI	WGtarget	AGAP012211-RA	Unknown		0.00416889	0.912041	0.476751	0	up	-0.00216827	0.955344	0.46387	0	down	-0.0136522	0.798776	0.351238	0	down
12006	CUST_10768_PI422575199	AGAP012213-PA [Anopheles gambiae str. PEST]	AGAP012213-RA	AGAP012213-RA	AGAP012213	3L	38964777	38966033	-1	0	1	protein_coding	0	AGAP012213-PA [Anopheles gambiae str. PEST]		CUST_10768_PI	WGtarget	AGAP012213-RA	Unknown		0.129982	0.0204204	1.66669	1	up	0.184561	0.0029474	2.30726	1	up	0.0227657	0.613311	0.408835	0	up
10651	CUST_10769_PI422575199	AGAP012214-PA [Anopheles gambiae str. PEST]	AGAP012214-RA	AGAP012214-RA	AGAP012214	3L	38967557	38968379	-1	0	1	protein_coding	0	AGAP012214-PA [Anopheles gambiae str. PEST]		CUST_10769_PI	WGtarget	AGAP012214-RA	Unknown		-0.060764	0.191662	0.957458	0	down	0.0344494	0.452479	0.686631	0	up	-0.0036077	0.938504	0.315376	0	down
11378	CUST_1077_PI422575199	uncharacterized protein	AGAP005623-RA	AGAP005623-RA	AGAP005623	2L	17945783	17947123	-1	0	1	protein_coding	0	uncharacterized protein		CUST_1077_PI4	WGtarget	AGAP005623-RA	Unknown		0.0929717	0.102744	1.15326	0	up	-0.0413659	0.44644	0.690529	0	down	-0.0490959	0.419517	0.491622	0	down
10941	CUST_10770_PI422575199	AGAP012215-PA [Anopheles gambiae str. PEST]	AGAP012215-RA	AGAP012215-RA	AGAP012215	3L	38968694	38969264	-1	0	1	protein_coding	0	AGAP012215-PA [Anopheles gambiae str. PEST]		CUST_10770_PI	WGtarget	AGAP012215-RA	Unknown		0.0515429	0.518697	0.644799	0	up	0.178918	0.0426312	1.43226	1	up	-0.199892	0.297964	0.573137	0	down
14309	CUST_10771_PI422575199	sterol o-acyltransferase 1	AGAP012216-RA	AGAP012216-RA	AGAP012216	3L	38969597	38971631	-1	0	1	protein_coding	0	sterol o-acyltransferase 1		CUST_10771_PI	WGtarget	AGAP012216-RA	Unknown		0.415928	0.0252556	1.59972	1	up	0.24882	0.148272	1.03694	0	up	0.68818	0.242868	0.625952	0	up
2079	CUST_10772_PI422575199	sterol o-acyltransferase 1	AGAP012217-RA	AGAP012217-RA	AGAP012217	3L	38973188	38975218	1	0	1	protein_coding	0	sterol o-acyltransferase 1		CUST_10772_PI	WGtarget	AGAP012217-RA	Unknown		0.266645	0.155057	1.02296	0	up	0.20192	0.272777	0.845945	0	up	0.675174	0.24687	0.621478	0	up
9470	CUST_10773_PI422575199	sugar transporter	AGAP012218-RA	AGAP012218-RA	AGAP012218	3L	38976274	38979787	1	0	1	protein_coding	0	sugar transporter		CUST_10773_PI	WGtarget	AGAP012218-RA	Unknown		-0.202497	0.12023	1.1031	0	down	-0.372433	0.011267	1.86109	1	down	0.151029	0.412693	0.495399	0	up
11452	CUST_10774_PI422575199	peroxisome proliferator-activated receptor binding protein	AGAP012219-RA	AGAP012219-RA	AGAP012219	3L	38984661	38991364	1	0	1	protein_coding	0	peroxisome proliferator-activated receptor binding protein		CUST_10774_PI	WGtarget	AGAP012219-RA	Unknown		0.058034	0.179238	0.978293	0	up	0.156047	0.00333599	2.26573	1	up	0.0219213	0.668349	0.389809	0	up
8958	CUST_10775_PI422575199	orcokinin (agap012220-pa)	AGAP012220-RA	AGAP012220-RA	AGAP012220	3L	38993185	38999808	-1	ORK	1	protein_coding	orcokinin [Source:VB Community Annotation;Acc:ORK]	orcokinin (agap012220-pa)		CUST_10775_PI	WGtarget	AGAP012220-RA	Unknown		-0.0668945	0.117353	1.11101	0	down	0.0139944	0.730996	0.541382	0	up	-0.0791251	0.34076	0.54045	0	down
7448	CUST_10776_PI422575199	AGAP012221-PA [Anopheles gambiae str. PEST]	AGAP012221-RA	AGAP012221-RA	AGAP012221	3L	39030561	39031745	1	0	1	protein_coding	0	AGAP012221-PA [Anopheles gambiae str. PEST]		CUST_10776_PI	WGtarget	AGAP012221-RA	Unknown		0.298039	0.00653436	2.04208	1	up	0.180931	0.0649575	1.298	0	up	-0.654612	0.0453123	1.12813	0	down
1279	CUST_10777_PI422575199	AGAP012222-PA [Anopheles gambiae str. PEST]	AGAP012222-RA	AGAP012222-RA	AGAP012222	3L	39067649	39074558	1	0	1	protein_coding	0	AGAP012222-PA [Anopheles gambiae str. PEST]		CUST_10777_PI	WGtarget	AGAP012222-RA	Unknown		-0.0166876	0.662246	0.571437	0	down	0.00201883	0.958998	0.462717	0	up	-0.0338021	0.630231	0.403237	0	down
9923	CUST_10778_PI422575199	ecdysone-induced protein 75b	AGAP012223-RA	AGAP012223-RA	AGAP012223	3L	39094062	39115899	1	0	1	protein_coding	0	ecdysone-induced protein 75b		CUST_10778_PI	WGtarget	AGAP012223-RA	Unknown		0.149885	0.00324655	2.27517	1	up	0.177896	0.00119665	2.59908	1	up	-0.0390032	0.149829	0.761623	0	down
10644	CUST_10779_PI422575199	interferon-related protein pc4-like protein	AGAP012224-RA	AGAP012224-RA	AGAP012224	3L	39121332	39122480	1	0	1	protein_coding	0	interferon-related protein pc4-like protein		CUST_10779_PI	WGtarget	AGAP012224-RA	Unknown		-0.0583945	0.202127	0.940841	0	down	-0.00876222	0.847083	0.498408	0	down	-0.0574531	0.375579	0.517254	0	down
13152	CUST_1078_PI422575199	cytochrome oxidase biogenesis protein (oxa1 mitochondrial)	AGAP005624-RA	AGAP005624-RA	AGAP005624	2L	17947266	17949376	1	0	1	protein_coding	0	cytochrome oxidase biogenesis protein (oxa1 mitochondrial)		CUST_1078_PI4	WGtarget	AGAP005624-RA	Unknown		-0.0312784	0.259522	0.861652	0	down	0.00309102	0.910239	0.477359	0	up	0.0411737	0.372071	0.519366	0	up
9264	CUST_10780_PI422575199	transmembrane protein 145	AGAP012225-RA	AGAP012225-RA	AGAP012225	3L	39125062	39127133	-1	0	1	protein_coding	0	transmembrane protein 145		CUST_10780_PI	WGtarget	AGAP012225-RA	Unknown		-0.0701584	0.122234	1.09781	0	down	-0.0021992	0.959548	0.462629	0	down	-0.132684	0.16413	0.73572	0	down
4083	CUST_10781_PI422575199	roundabout 1	AGAP012226-RA	AGAP012226-RA	AGAP012226	3L	39134655	39139431	-1	0	1	protein_coding	0	roundabout 1		CUST_10781_PI	WGtarget	AGAP012226-RA	Unknown		-0.0253395	0.343577	0.772265	0	down	0.00394894	0.884565	0.485839	0	up	-0.0234521	0.516019	0.446558	0	down
8335	CUST_10782_PI422575199	phospholysine phosphohistidine inorganic pyrophosphate phosphatase	AGAP012227-RA	AGAP012227-RA	AGAP012227	3L	39154038	39155141	1	0	1	protein_coding	0	phospholysine phosphohistidine inorganic pyrophosphate phosphatase		CUST_10782_PI	WGtarget	AGAP012227-RA	Unknown		-0.190499	0.0010461	2.64079	1	down	-0.209414	0.000547938	2.84502	1	down	0.0656384	0.352403	0.53247	0	up
14145	CUST_10783_PI422575199	nif3-like protein	AGAP012228-RA	AGAP012228-RA	AGAP012228	3L	39155289	39156368	-1	0	1	protein_coding	0	nif3-like protein		CUST_10783_PI	WGtarget	AGAP012228-RA	Unknown		0.176437	0.00525888	2.11346	1	up	-0.00498308	0.924583	0.472882	0	down	0.326859	0.0126862	1.54787	1	up
645	CUST_10784_PI422575199	mof	AGAP012229-RA	AGAP012229-RA	AGAP012229	3L	39156547	39157938	-1	0	1	protein_coding	0	mof		CUST_10784_PI	WGtarget	AGAP012229-RA	Unknown		0.021123	0.704275	0.552684	0	up	0.243904	0.00124229	2.58672	1	up	0.232832	0.0685775	0.996877	0	up
11966	CUST_10785_PI422575199	alpha-amylase	AGAP012230-RA	AGAP012230-RA	AGAP012230	3L	39159193	39160742	1	0	1	protein_coding	0	alpha-amylase		CUST_10785_PI	WGtarget	AGAP012230-RA	Unknown		-0.0660349	0.46322	0.679488	0	down	-0.128474	0.174686	0.986592	0	down	-0.120824	0.344473	0.537868	0	down
4374	CUST_10786_PI422575199	leucine-rich repeat-containing protein 28	AGAP012231-RA	AGAP012231-RA	AGAP012231	3L	39160837	39162502	-1	0	1	protein_coding	0	leucine-rich repeat-containing protein 28		CUST_10786_PI	WGtarget	AGAP012231-RA	Unknown		-0.0537544	0.242032	0.883824	0	down	-0.0407442	0.384276	0.736943	0	down	-0.0680006	0.390384	0.508585	0	down
11267	CUST_10787_PI422575199	AGAP012232-PA [Anopheles gambiae str. PEST]	AGAP012232-RA	AGAP012232-RA	AGAP012232	3L	39166944	39167646	-1	0	1	protein_coding	0	AGAP012232-PA [Anopheles gambiae str. PEST]		CUST_10787_PI	WGtarget	AGAP012232-RA	Unknown		0.118898	0.0221721	1.64042	1	up	0.122983	0.0193059	1.68427	1	up	-0.00342994	0.970608	0.308387	0	down
11077	CUST_10788_PI422575199	AGAP012233-PA [Anopheles gambiae str. PEST]	AGAP012233-RA	AGAP012233-RA	AGAP012233	3L	39167711	39168318	-1	0	1	protein_coding	0	AGAP012233-PA [Anopheles gambiae str. PEST]		CUST_10788_PI	WGtarget	AGAP012233-RA	Unknown		0.0531383	0.131186	1.07533	0	up	0.0537462	0.129799	1.07847	0	up	0.0223112	0.601191	0.413342	0	up
12858	CUST_10789_PI422575199	AGAP012234-PA [Anopheles gambiae str. PEST]	AGAP012234-RA	AGAP012234-RA	AGAP012234	3L	39168639	39176110	-1	0	1	protein_coding	0	AGAP012234-PA [Anopheles gambiae str. PEST]		CUST_10789_PI	WGtarget	AGAP012234-RA	Unknown		0.120792	0.111926	1.12655	0	up	0.101583	0.175337	0.985493	0	up	-0.0670951	0.533391	0.438931	0	down
3444	CUST_1079_PI422575199	adhesive serine protease	AGAP005625-RA	AGAP005625-RA	AGAP005625	2L	17948974	17955192	-1	SCRASP1	2	protein_coding	Class A Scavenger Receptor (SRCR domain) with Serine Protease domain. [Source:VB Community Annotation;Acc:SCRASP1]	adhesive serine protease		CUST_1079_PI4	WGtarget	AGAP005625-RA	Unknown		-0.276765	0.00617638	2.0604	1	down	-0.0758023	0.368166	0.750662	0	down	0.136717	0.387504	0.51023	0	up
5936	CUST_10790_PI422575199	prefoldin subunit 6	AGAP012235-RA	AGAP012235-RA	AGAP012235	3L	39176804	39177692	1	0	1	protein_coding	0	prefoldin subunit 6		CUST_10790_PI	WGtarget	AGAP012235-RA	Unknown		0.10432	0.269687	0.849476	0	up	-0.0591608	0.525321	0.641022	0	down	0.0740037	0.798988	0.351158	0	up
7439	CUST_10791_PI422575199	histone-lysine n-methyltransferase mll5	AGAP012236-RA	AGAP012236-RA	AGAP012236	3L	39193964	39202720	1	0	1	protein_coding	0	histone-lysine n-methyltransferase mll5		CUST_10791_PI	WGtarget	AGAP012236-RA	Unknown		0.126234	0.0381508	1.46786	1	up	0.262983	0.000708474	2.76508	1	up	-0.103465	0.0528711	1.07875	0	down
6348	CUST_10792_PI422575199	dual specificity protein phosphatase 7	AGAP012237-RA	AGAP012237-RA	AGAP012237	3L	39209948	39235216	-1	0	1	protein_coding	0	dual specificity protein phosphatase 7		CUST_10792_PI	WGtarget	AGAP012237-RA	Unknown		0.0310008	0.314073	0.800749	0	up	-0.0252603	0.423385	0.707219	0	down	-0.00138244	0.966791	0.309166	0	down
5143	CUST_10793_PI422575199	AGAP012238-PA [Anopheles gambiae str. PEST]	AGAP012238-RA	AGAP012238-RA	AGAP012238	3L	39235306	39237122	-1	0	1	protein_coding	0	AGAP012238-PA [Anopheles gambiae str. PEST]		CUST_10793_PI	WGtarget	AGAP012238-RA	Unknown		0.250345	0.0357774	1.4885	1	up	0.0323048	0.763058	0.529101	0	up	-0.150369	0.381058	0.513811	0	down
13167	CUST_10794_PI422575199	AGAP012239-PA [Anopheles gambiae str. PEST]	AGAP012239-RA	AGAP012239-RA	AGAP012239	3L	39245641	39246018	-1	0	1	protein_coding	0	AGAP012239-PA [Anopheles gambiae str. PEST]		CUST_10794_PI	WGtarget	AGAP012239-RA	Unknown		-0.0187301	0.585871	0.60837	0	down	0.0169299	0.632771	0.584702	0	up	-0.0628735	0.111102	0.84987	0	down
13610	CUST_10795_PI422575199	dbnl_drome ame: full=drebrin-like protein	AGAP012240-RA	AGAP012240-RA	AGAP012240	3L	39249773	39251450	1	0	1	protein_coding	0	dbnl_drome ame: full=drebrin-like protein		CUST_10795_PI	WGtarget	AGAP012240-RA	Unknown		0.0567644	0.114809	1.11813	0	up	0.0922554	0.0221895	1.64022	1	up	0.0346874	0.413709	0.494719	0	up
3070	CUST_10796_PI422575199	trp channel protein nanchung	AGAP012241-RA	AGAP012241-RA	AGAP012241	3L	39252710	39255937	1	0	1	protein_coding	0	trp channel protein nanchung		CUST_10796_PI	WGtarget	AGAP012241-RA	Unknown		-0.114982	0.0128334	1.81812	1	down	-0.0834686	0.060713	1.31956	1	down	-0.022128	0.630691	0.403116	0	down
6305	CUST_10797_PI422575199	jnk stimulatory phosphatase	AGAP012242-RA	AGAP012242-RA	AGAP012242	3L	39263089	39263936	1	0	1	protein_coding	0	jnk stimulatory phosphatase		CUST_10797_PI	WGtarget	AGAP012242-RA	Unknown		-0.0310275	0.0710725	1.26964	0	down	0.00902309	0.584949	0.608801	0	up	-0.0918375	0.15768	0.746772	0	down
13450	CUST_10798_PI422575199	jnk stimulatory phosphatase	AGAP012243-RA	AGAP012243-RA	AGAP012243	3L	39267191	39268746	1	0	1	protein_coding	0	jnk stimulatory phosphatase		CUST_10798_PI	WGtarget	AGAP012243-RA	Unknown		-0.0247395	0.500617	0.655435	0	down	-0.011822	0.754847	0.532213	0	down	-0.022785	0.401841	0.501896	0	down
10365	CUST_10799_PI422575199	br serine threonine-protein kinase 2	AGAP012244-RA	AGAP012244-RA	AGAP012244	3L	39274308	39281291	1	0	1	protein_coding	0	br serine threonine-protein kinase 2		CUST_10799_PI	WGtarget	AGAP012244-RA	Unknown		0.0172178	0.671813	0.567046	0	up	0.0433512	0.313176	0.801657	0	up	-0.0818667	0.0840303	0.93396	0	down
5909	CUST_108_PI422575199	dead box atp-dependent rna helicase	AGAP004765-RA	AGAP004765-RA	AGAP004765	2L	3156536	3158788	1	0	1	protein_coding	0	dead box atp-dependent rna helicase		CUST_108_PI42	WGtarget	AGAP004765-RA	Unknown		-0.0910802	0.341942	0.773676	0	down	-0.257063	0.0197695	1.67701	1	down	0.396791	0.127114	0.809978	0	up
8577	CUST_1080_PI422575199	adhesive serine protease	AGAP005625-RB	AGAP005625-RB	AGAP005625	2L	17948974	17955192	-1	SCRASP1	2	protein_coding	Class A Scavenger Receptor (SRCR domain) with Serine Protease domain. [Source:VB Community Annotation;Acc:SCRASP1]	adhesive serine protease		CUST_1080_PI4	WGtarget	AGAP005625-RB	Unknown		-0.2968	0.00437297	2.17537	1	down	-0.0279766	0.737945	0.538718	0	down	0.162092	0.400473	0.502616	0	up
9062	CUST_10800_PI422575199	muts protein homolog 4	AGAP012245-RA	AGAP012245-RA	AGAP012245	3L	39287141	39289933	1	0	1	protein_coding	0	muts protein homolog 4		CUST_10800_PI	WGtarget	AGAP012245-RA	Unknown		0.0461975	0.3932	0.729894	0	up	0.0940946	0.100488	1.16033	0	up	0.0137996	0.820862	0.345383	0	up
6726	CUST_10801_PI422575199	uncharacterized protein kiaa0831	AGAP012246-RA	AGAP012246-RA	AGAP012246	3L	39294521	39296295	-1	0	1	protein_coding	0	uncharacterized protein kiaa0831		CUST_10801_PI	WGtarget	AGAP012246-RA	Unknown		0.154477	0.0878816	1.20298	0	up	0.387861	0.000867948	2.70028	1	up	0.077963	0.479624	0.462346	0	up
8781	CUST_10802_PI422575199	phosphoserine phosphatase	AGAP012247-RA	AGAP012247-RA	AGAP012247	3L	39297023	39298182	1	0	1	protein_coding	0	phosphoserine phosphatase		CUST_10802_PI	WGtarget	AGAP012247-RA	Unknown		-1.03101	1.51783e-05	3.90388	1	down	-1.19687	4.12201e-06	4.25334	1	down	0.318134	0.0972003	0.889654	0	up
11633	CUST_10803_PI422575199	ubiquitin carboxyl-terminal hydrolase 5	AGAP012248-RA	AGAP012248-RA	AGAP012248	3L	39298476	39301317	-1	0	1	protein_coding	0	ubiquitin carboxyl-terminal hydrolase 5		CUST_10803_PI	WGtarget	AGAP012248-RA	Unknown		-0.0919592	0.0551023	1.35087	1	down	-0.263648	0.00012891	3.28866	1	down	0.194501	0.102473	0.873449	0	up
2828	CUST_10804_PI422575199	atp-binding cassette sub-family f member 1	AGAP012249-RA	AGAP012249-RA	AGAP012249	3L	39301971	39304771	1	0	1	protein_coding	0	atp-binding cassette sub-family f member 1		CUST_10804_PI	WGtarget	AGAP012249-RA	Unknown		0.0673982	0.11697	1.11195	0	up	0.240797	0.000140956	3.26314	1	up	-0.00554553	0.933147	0.316756	0	down
14482	CUST_10805_PI422575199	u11 u12 snrnp 35k	AGAP012250-RA	AGAP012250-RA	AGAP012250	3L	39304813	39305749	-1	0	1	protein_coding	0	u11 u12 snrnp 35k		CUST_10805_PI	WGtarget	AGAP012250-RA	Unknown		-0.0937864	0.156887	1.01929	0	down	-0.236066	0.00319962	2.28019	1	down	0.0858779	0.172671	0.721372	0	up
13587	CUST_10806_PI422575199	inorganic phosphate cotransporter	AGAP012251-RA	AGAP012251-RA	AGAP012251	3L	39324424	39328403	1	0	1	protein_coding	0	inorganic phosphate cotransporter		CUST_10806_PI	WGtarget	AGAP012251-RA	Unknown		0.82889	0.000128431	3.28962	1	up	-0.106236	0.458768	0.682418	0	down	-0.848248	0.000270286	2.96177	1	down
7893	CUST_10807_PI422575199	protein kinase c	AGAP012252-RA	AGAP012252-RA	AGAP012252	3L	39339312	39391108	1	0	1	protein_coding	0	protein kinase c		CUST_10807_PI	WGtarget	AGAP012252-RA	Unknown		0.216737	0.0786129	1.23788	0	up	0.106111	0.374427	0.745174	0	up	0.048358	0.68634	0.384322	0	up
11021	CUST_10808_PI422575199	n-acetylgalactosaminyltransferase	AGAP012253-RA	AGAP012253-RA	AGAP012253	3L	39406604	39411867	-1	0	1	protein_coding	0	n-acetylgalactosaminyltransferase		CUST_10808_PI	WGtarget	AGAP012253-RA	Unknown		-0.285925	0.000195858	3.1626	1	down	-0.336916	5.81511e-05	3.52301	1	down	0.277965	0.285072	0.584481	0	up
14582	CUST_10809_PI422575199	n-acetylgalactosaminyltransferase	AGAP012254-RA	AGAP012254-RA	AGAP012254	3L	39415877	39416281	-1	0	1	protein_coding	0	n-acetylgalactosaminyltransferase		CUST_10809_PI	WGtarget	AGAP012254-RA	Unknown		-0.0468594	0.15309	1.02691	0	down	-0.0277616	0.400622	0.724364	0	down	-0.0604363	0.333043	0.545952	0	down
10747	CUST_1081_PI422575199	AGAP005626-PA [Anopheles gambiae str. PEST]	AGAP005626-RA	AGAP005626-RA	AGAP005626	2L	17959373	17969463	1	0	1	protein_coding	0	AGAP005626-PA [Anopheles gambiae str. PEST]		CUST_1081_PI4	WGtarget	AGAP005626-RA	Unknown		-0.0370401	0.855477	0.495451	0	down	-1.32716	5.38685e-05	3.54395	1	down	0.355775	0.0850111	0.930185	0	up
4107	CUST_10810_PI422575199	serine-enriched protein	AGAP012255-RA	AGAP012255-RA	AGAP012255	3L	39420944	39426811	-1	0	1	protein_coding	0	serine-enriched protein		CUST_10810_PI	WGtarget	AGAP012255-RA	Unknown		-0.0488471	0.15761	1.01795	0	down	-0.0158474	0.63958	0.581462	0	down	-0.0327766	0.437148	0.482643	0	down
11709	CUST_10811_PI422575199	polypeptide n-acetylgalactosaminyltransferase 9	AGAP012256-RA	AGAP012256-RA	AGAP012256	3L	39438458	39438825	-1	0	1	protein_coding	0	polypeptide n-acetylgalactosaminyltransferase 9		CUST_10811_PI	WGtarget	AGAP012256-RA	Unknown		0.0176975	0.607849	0.596819	0	up	0.138546	0.00258131	2.35073	1	up	0.0538476	0.105902	0.863646	0	up
3487	CUST_10812_PI422575199	neuroglobin- partial	AGAP012257-RA	AGAP012257-RA	AGAP012257	3L	39499802	39501263	1	0	1	protein_coding	0	neuroglobin- partial		CUST_10812_PI	WGtarget	AGAP012257-RA	Unknown		0.0707845	0.0433543	1.42694	1	up	0.122445	0.00293604	2.3086	1	up	-0.0376589	0.328018	0.549359	0	down
2752	CUST_10813_PI422575199	isoform a	AGAP012258-RA	AGAP012258-RA	AGAP012258	3L	39508206	39511533	1	0	1	protein_coding	0	isoform a		CUST_10813_PI	WGtarget	AGAP012258-RA	Unknown		0.252819	5.74708e-05	3.5268	1	up	0.381228	1.67644e-06	4.4915	1	up	0.147645	0.0686984	0.996442	0	up
12841	CUST_10814_PI422575199	glutamine and serine-rich protein 1	AGAP012259-RA	AGAP012259-RA	AGAP012259	3L	39513202	39520263	-1	0	1	protein_coding	0	glutamine and serine-rich protein 1		CUST_10814_PI	WGtarget	AGAP012259-RA	Unknown		0.082359	0.161084	1.01118	0	up	0.104443	0.0859475	1.2103	0	up	0.0492001	0.453036	0.475006	0	up
4840	CUST_10815_PI422575199	AGAP012260-PA [Anopheles gambiae str. PEST]	AGAP012260-RA	AGAP012260-RA	AGAP012260	3L	39522432	39524071	-1	0	1	protein_coding	0	AGAP012260-PA [Anopheles gambiae str. PEST]		CUST_10815_PI	WGtarget	AGAP012260-RA	Unknown		-0.0204712	0.841571	0.500421	0	down	0.137275	0.205136	0.936154	0	up	-0.27867	0.173971	0.719481	0	down
14405	CUST_10816_PI422575199	udp-glucose 4-epimerase	AGAP012261-RA	AGAP012261-RA	AGAP012261	3L	39524698	39526328	-1	0	1	protein_coding	0	udp-glucose 4-epimerase		CUST_10816_PI	WGtarget	AGAP012261-RA	Unknown		0.458692	0.000313291	3.01922	1	up	0.0336236	0.70307	0.553198	0	up	0.0969489	0.78359	0.355591	0	up
12599	CUST_10817_PI422575199	AGAP012262-PA [Anopheles gambiae str. PEST]	AGAP012262-RA	AGAP012262-RA	AGAP012262	3L	39527926	39528992	-1	0	1	protein_coding	0	AGAP012262-PA [Anopheles gambiae str. PEST]		CUST_10817_PI	WGtarget	AGAP012262-RA	Unknown		-0.0681894	0.14552	1.04298	0	down	0.00526211	0.907656	0.478222	0	up	-0.0055053	0.9058	0.323428	0	down
9490	CUST_10818_PI422575199	glucose dehydrogenase	AGAP012263-RA	AGAP012263-RA	AGAP012263	3L	39529742	39536944	-1	0	1	protein_coding	0	glucose dehydrogenase		CUST_10818_PI	WGtarget	AGAP012263-RA	Unknown		-0.0632531	0.158071	1.01702	0	down	-0.032723	0.459473	0.681974	0	down	-0.0983565	0.195986	0.685694	0	down
8569	CUST_10819_PI422575199	calpain	AGAP012264-RA	AGAP012264-RA	AGAP012264	3L	39538993	39540694	-1	0	1	protein_coding	0	calpain		CUST_10819_PI	WGtarget	AGAP012264-RA	Unknown		-0.107079	0.0599828	1.32323	1	down	-0.0294431	0.577526	0.612473	0	down	-0.118372	0.26307	0.604369	0	down
12613	CUST_1082_PI422575199	arginine kinase	AGAP005627-RD	AGAP005627-RD	AGAP005627	2L	17980924	18000152	1	0	4	protein_coding	0	arginine kinase		CUST_1082_PI4	WGtarget	AGAP005627-RD	Unknown		0.0609157	0.483784	0.665797	0	up	-0.770453	4.98369e-06	4.1988	1	down	-0.222325	0.279885	0.588764	0	down
4104	CUST_10820_PI422575199	beta- -galactosyltransferase	AGAP012265-RA	AGAP012265-RA	AGAP012265	3L	39542334	39543339	1	0	1	protein_coding	0	beta- -galactosyltransferase		CUST_10820_PI	WGtarget	AGAP012265-RA	Unknown		-0.0624089	0.144917	1.04419	0	down	-0.0787124	0.081647	1.22647	0	down	0.0350899	0.444537	0.479123	0	up
1208	CUST_10821_PI422575199	family c2 unassigned peptidase (c02 family)	AGAP012266-RA	AGAP012266-RA	AGAP012266	3L	39543679	39545414	-1	0	1	protein_coding	0	family c2 unassigned peptidase (c02 family)		CUST_10821_PI	WGtarget	AGAP012266-RA	Unknown		0.027705	0.143685	1.04682	0	up	0.00671958	0.719532	0.546052	0	up	-0.0620103	0.0857205	0.92781	0	down
445	CUST_10822_PI422575199	AGAP012267-PA [Anopheles gambiae str. PEST]	AGAP012267-RA	AGAP012267-RA	AGAP012267	3L	39600996	39601619	1	0	1	protein_coding	0	AGAP012267-PA [Anopheles gambiae str. PEST]		CUST_10822_PI	WGtarget	AGAP012267-RA	Unknown		-0.038987	0.153301	1.02639	0	down	-0.0520564	0.0764761	1.24624	0	down	0.00306915	0.938813	0.315301	0	up
6629	CUST_10823_PI422575199	somatostatin receptor	AGAP012268-RA	AGAP012268-RA	AGAP012268	3L	39606318	39607313	-1	GPRSMS	1	protein_coding	putative somatostatin receptor [Source:VB Community Annotation;Acc:GPRSMS]	somatostatin receptor		CUST_10823_PI	WGtarget	AGAP012268-RA	Unknown		0.00428199	0.87245	0.489837	0	up	0.0401132	0.165528	1.00302	0	up	0.0113515	0.738663	0.368012	0	up
5861	CUST_10824_PI422575199	coagulation factor xi	AGAP012269-RA	AGAP012269-RA	AGAP012269	3L	39621966	39635202	-1	0	1	protein_coding	0	coagulation factor xi		CUST_10824_PI	WGtarget	AGAP012269-RA	Unknown		0.03836	0.324798	0.790154	0	up	-0.139355	0.0040042	2.20566	1	down	0.0165141	0.810583	0.34797	0	up
14322	CUST_10825_PI422575199	coagulation factor xi	AGAP012270-RA	AGAP012270-RA	AGAP012270	3L	39636203	39638991	-1	0	1	protein_coding	0	coagulation factor xi		CUST_10825_PI	WGtarget	AGAP012270-RA	Unknown		-0.0853959	0.155567	1.02195	0	down	-0.0190097	0.743703	0.536502	0	down	-0.0602353	0.403366	0.500846	0	down
10269	CUST_10826_PI422575199	transmembrane protein 19	AGAP012271-RA	AGAP012271-RA	AGAP012271	3L	39658854	39659932	-1	0	1	protein_coding	0	transmembrane protein 19		CUST_10826_PI	WGtarget	AGAP012271-RA	Unknown		-0.00491543	0.919908	0.474283	0	down	0.433538	3.9413e-06	4.26479	1	up	0.135541	0.234983	0.634461	0	up
2329	CUST_10827_PI422575199	---NA---	AGAP012272-RA	AGAP012272-RA	AGAP012272	3L	39660571	39661221	1	0	1	protein_coding	0	---NA---		CUST_10827_PI	WGtarget	AGAP012272-RA	Unknown		-0.137546	0.0243418	1.6107	1	down	-0.0800647	0.167504	0.999479	0	down	0.00229839	0.984525	0.305068	0	up
10599	CUST_10828_PI422575199	sin3a-associated protein sap130	AGAP012273-RA	AGAP012273-RA	AGAP012273	3L	39661980	39667911	-1	0	1	protein_coding	0	sin3a-associated protein sap130		CUST_10828_PI	WGtarget	AGAP012273-RA	Unknown		-0.0402307	0.316539	0.798262	0	down	-0.0295404	0.472842	0.672943	0	down	-0.0667056	0.174979	0.717867	0	down
1671	CUST_10829_PI422575199	mucin 68d	AGAP012274-RA	AGAP012274-RA	AGAP012274	3L	39671653	39676897	1	0	1	protein_coding	0	mucin 68d		CUST_10829_PI	WGtarget	AGAP012274-RA	Unknown		0.0409424	0.454276	0.685495	0	up	0.135373	0.0293154	1.5529	1	up	-0.119901	0.362741	0.525297	0	down
14892	CUST_1083_PI422575199	arginine kinase	AGAP005627-RC	AGAP005627-RC	AGAP005627	2L	17980924	18000152	1	0	4	protein_coding	0	arginine kinase		CUST_1083_PI4	WGtarget	AGAP005627-RC	Unknown		0.0475658	0.563337	0.619678	0	up	-0.769572	3.0623e-06	4.33189	1	down	-0.22849	0.282376	0.586719	0	down
12118	CUST_10830_PI422575199	cg14221 cg14221-pa	AGAP012275-RA	AGAP012275-RA	AGAP012275	3L	39681723	39685520	-1	0	1	protein_coding	0	cg14221 cg14221-pa		CUST_10830_PI	WGtarget	AGAP012275-RA	Unknown		-0.155065	0.0139142	1.79152	1	down	-0.0121859	0.820921	0.50753	0	down	-0.0580377	0.5035	0.451889	0	down
10308	CUST_10831_PI422575199	coagulation factor xi	AGAP012276-RA	AGAP012276-RA	AGAP012276	3L	39689492	39691917	1	0	1	protein_coding	0	coagulation factor xi		CUST_10831_PI	WGtarget	AGAP012276-RA	Unknown		-0.0566253	0.0537983	1.35883	1	down	-0.0514691	0.0842887	1.21653	0	down	-0.0195856	0.651852	0.395613	0	down
9259	CUST_10832_PI422575199	coagulation factor xi	AGAP012277-RA	AGAP012277-RA	AGAP012277	3L	39693619	39699991	1	0	1	protein_coding	0	coagulation factor xi		CUST_10832_PI	WGtarget	AGAP012277-RA	Unknown		-0.0869485	0.0670632	1.28798	0	down	-0.0322667	0.471026	0.674219	0	down	-0.0897632	0.336719	0.543372	0	down
4109	CUST_10833_PI422575199	coagulation factor xi	AGAP012278-RA	AGAP012278-RA	AGAP012278	3L	39700222	39700973	1	0	1	protein_coding	0	coagulation factor xi		CUST_10833_PI	WGtarget	AGAP012278-RA	Unknown		-0.0738389	0.0319175	1.5253	1	down	-0.0273137	0.390689	0.731974	0	down	-0.0329986	0.465968	0.46865	0	down
1661	CUST_10834_PI422575199	pickpocket	AGAP012279-RA	AGAP012279-RA	AGAP012279	3L	39723546	39725365	-1	0	1	protein_coding	0	pickpocket		CUST_10834_PI	WGtarget	AGAP012279-RA	Unknown		-0.055146	0.0879647	1.20283	0	down	0.00970077	0.750164	0.533969	0	up	0.0156867	0.770863	0.359274	0	up
13443	CUST_10835_PI422575199	isoform c	AGAP012280-RA	AGAP012280-RA	AGAP012280	3L	39754618	39756720	1	0	1	protein_coding	0	isoform c		CUST_10835_PI	WGtarget	AGAP012280-RA	Unknown		0.0780506	0.432354	0.700626	0	up	-0.0651263	0.512152	0.648497	0	down	-0.322814	0.129917	0.803643	0	down
567	CUST_10836_PI422575199	dendritic cell protein	AGAP012281-RA	AGAP012281-RA	AGAP012281	3L	39764196	39765694	1	AGAP012281	1	protein_coding	Eukaryotic translation initiation factor 3 subunit M [Source:UniProtKB/Swiss-Prot;Acc:Q7Q068]	dendritic cell protein		CUST_10836_PI	WGtarget	AGAP012281-RA	Unknown		0.268365	0.0254357	1.59734	1	up	0.507593	0.000649378	2.79308	1	up	0.225075	0.450887	0.476034	0	up
14420	CUST_10837_PI422575199	lobe protein	AGAP012282-RA	AGAP012282-RA	AGAP012282	3L	39771726	39773415	1	0	1	protein_coding	0	lobe protein		CUST_10837_PI	WGtarget	AGAP012282-RA	Unknown		0.0338399	0.580732	0.610937	0	up	0.244168	0.00214826	2.41126	1	up	-0.0666549	0.651282	0.395802	0	down
7168	CUST_10838_PI422575199	cysteinyl-trna synthetase	AGAP012283-RA	AGAP012283-RA	AGAP012283	3L	39776047	39778409	-1	0	1	protein_coding	0	cysteinyl-trna synthetase		CUST_10838_PI	WGtarget	AGAP012283-RA	Unknown		0.11101	0.0420956	1.43625	1	up	0.198902	0.00200683	2.43424	1	up	-0.0328741	0.751627	0.364509	0	down
4017	CUST_10839_PI422575199	60s ribosomal protein l18a	AGAP012284-RA	AGAP012284-RA	AGAP012284	3L	39778896	39780246	1	0	1	protein_coding	0	60s ribosomal protein l18a		CUST_10839_PI	WGtarget	AGAP012284-RA	Unknown		0.374076	0.00081827	2.7194	1	up	-0.0453226	0.586566	0.607982	0	down	0.0668229	0.734629	0.369182	0	up
12611	CUST_1084_PI422575199	arginine kinase	AGAP005627-RA	AGAP005627-RA	AGAP005627	2L	17980924	18000152	1	0	4	protein_coding	0	arginine kinase		CUST_1084_PI4	WGtarget	AGAP005627-RA	Unknown		0.109472	0.224578	0.907954	0	up	-0.711033	1.10522e-05	3.99156	1	down	-0.238847	0.260045	0.607308	0	down
12167	CUST_10840_PI422575199	AGAP012285-PA [Anopheles gambiae str. PEST]	AGAP012285-RA	AGAP012285-RA	AGAP012285	3L	39780513	39781259	-1	0	1	protein_coding	0	AGAP012285-PA [Anopheles gambiae str. PEST]		CUST_10840_PI	WGtarget	AGAP012285-RA	Unknown		0.12791	0.0827798	1.22223	0	up	-0.110252	0.129678	1.07877	0	down	-0.0705337	0.706962	0.377527	0	down
11480	CUST_10841_PI422575199	AGAP012286-PA [Anopheles gambiae str. PEST]	AGAP012286-RA	AGAP012286-RA	AGAP012286	3L	39782787	39783924	-1	0	1	protein_coding	0	AGAP012286-PA [Anopheles gambiae str. PEST]		CUST_10841_PI	WGtarget	AGAP012286-RA	Unknown		0.0860279	0.026208	1.58796	1	up	0.126587	0.00384983	2.21851	1	up	-0.0446791	0.386202	0.510831	0	down
5748	CUST_10842_PI422575199	abc1 family protein	AGAP012287-RA	AGAP012287-RA	AGAP012287	3L	39785364	39787000	-1	0	1	protein_coding	0	abc1 family protein		CUST_10842_PI	WGtarget	AGAP012287-RA	Unknown		-0.283058	0.000125399	3.29725	1	down	-0.246654	0.000471241	2.89241	1	down	-0.00683471	0.925681	0.318452	0	down
673	CUST_10843_PI422575199	van gogh	AGAP012288-RA	AGAP012288-RA	AGAP012288	3L	39796413	39798179	-1	0	1	protein_coding	0	van gogh		CUST_10843_PI	WGtarget	AGAP012288-RA	Unknown		0.0219652	0.408053	0.718732	0	up	0.0221213	0.420163	0.709659	0	up	-0.0267365	0.446965	0.477907	0	down
7346	CUST_10844_PI422575199	dicer-2	AGAP012289-RA	AGAP012289-RA	AGAP012289	3L	39800112	39805562	1	0	1	protein_coding	0	dicer-2		CUST_10844_PI	WGtarget	AGAP012289-RA	Unknown		-0.331772	0.00133927	2.56253	1	down	-0.138732	0.105672	1.1445	0	down	0.159288	0.169314	0.727144	0	up
14079	CUST_10845_PI422575199	sodium chloride dependent transporter	AGAP012290-RA	AGAP012290-RA	AGAP012290	3L	39806679	39807409	-1	0	1	protein_coding	0	sodium chloride dependent transporter		CUST_10845_PI	WGtarget	AGAP012290-RA	Unknown		0.0819678	0.0059548	2.07266	1	up	0.0778761	0.0098892	1.90484	1	up	-0.0111326	0.805709	0.3495	0	down
12853	CUST_10846_PI422575199	cytochrome p450	AGAP012291-RA	AGAP012291-RA	AGAP012291	3L	39812373	39813188	1	0	1	protein_coding	0	cytochrome p450		CUST_10846_PI	WGtarget	AGAP012291-RA	Unknown		-0.434692	0.0053111	2.11041	1	down	-0.483614	0.00324103	2.27581	1	down	0.253042	0.0852786	0.92917	0	up
13171	CUST_10847_PI422575199	cytochrome p450	AGAP012292-RA	AGAP012292-RA	AGAP012292	3L	39814231	39816748	1	0	1	protein_coding	0	cytochrome p450		CUST_10847_PI	WGtarget	AGAP012292-RA	Unknown		0.267424	0.00231499	2.38679	1	up	0.117073	0.114737	1.11829	0	up	-0.350198	0.394737	0.505927	0	down
2500	CUST_10848_PI422575199	cytochrome p450	AGAP012293-RA	AGAP012293-RA	AGAP012293	3L	39817658	39818599	1	0	1	protein_coding	0	cytochrome p450		CUST_10848_PI	WGtarget	AGAP012293-RA	Unknown		-0.232658	0.000381695	2.95779	1	down	-0.16569	0.00394691	2.21044	1	down	-0.136479	0.157773	0.746647	0	down
14472	CUST_10849_PI422575199	cytochrome p450	AGAP012294-RA	AGAP012294-RA	AGAP012294	3L	39818918	39820604	1	0	1	protein_coding	0	cytochrome p450		CUST_10849_PI	WGtarget	AGAP012294-RA	Unknown		0.201119	0.00893018	1.93822	1	up	0.0402556	0.532994	0.63657	0	up	0.00847094	0.955658	0.311522	0	up
12189	CUST_1085_PI422575199	arginine kinase	AGAP005627-RB	AGAP005627-RB	AGAP005627	2L	17980924	18000152	1	0	4	protein_coding	0	arginine kinase		CUST_1085_PI4	WGtarget	AGAP005627-RB	Unknown		0.100464	0.237794	0.889637	0	up	-0.702924	6.45023e-06	4.13549	1	down	-0.215061	0.312017	0.561577	0	down
4563	CUST_10850_PI422575199	cytochrome p450	AGAP012295-RA	AGAP012295-RA	AGAP012295	3L	39820960	39822628	1	CYP9L1	1	protein_coding	cytochrome P450 [Source:VB Community Annotation;Acc:CYP9L1]	cytochrome p450		CUST_10850_PI	WGtarget	AGAP012295-RA	Unknown		0.229431	0.00588657	2.0763	1	up	0.0445686	0.519359	0.644436	0	up	-0.0390606	0.805103	0.349646	0	down
1009	CUST_10851_PI422575199	cytochrome p450	AGAP012296-RA	AGAP012296-RA	AGAP012296	3L	39836357	39838568	1	0	1	protein_coding	0	cytochrome p450		CUST_10851_PI	WGtarget	AGAP012296-RA	Unknown		0.511765	0.0705737	1.27176	0	up	0.76367	0.0129079	1.81625	1	up	0.425927	0.3784	0.51556	0	up
4220	CUST_10852_PI422575199	dna polymerase theta	AGAP012297-RA	AGAP012297-RA	AGAP012297	3L	39838882	39841830	-1	0	1	protein_coding	0	dna polymerase theta		CUST_10852_PI	WGtarget	AGAP012297-RA	Unknown		-0.0235039	0.644166	0.579381	0	down	-0.014429	0.777753	0.523043	0	down	-0.0251139	0.498548	0.454191	0	down
1874	CUST_10853_PI422575199	AGAP012298-PA [Anopheles gambiae str. PEST]	AGAP012298-RA	AGAP012298-RA	AGAP012298	3L	39842291	39843009	-1	0	1	protein_coding	0	AGAP012298-PA [Anopheles gambiae str. PEST]		CUST_10853_PI	WGtarget	AGAP012298-RA	Unknown		-0.10837	0.011569	1.85227	1	down	-0.0368353	0.332167	0.783058	0	down	-0.002454	0.957206	0.31127	0	down
4928	CUST_10854_PI422575199	cyclin d2	AGAP012299-RA	AGAP012299-RA	AGAP012299	3L	39850612	39883507	-1	0	1	protein_coding	0	cyclin d2		CUST_10854_PI	WGtarget	AGAP012299-RA	Unknown		0.57109	8.24184e-07	4.65673	1	up	0.751973	6.30886e-08	5.24605	1	up	-0.0277579	0.636646	0.400895	0	down
3218	CUST_10855_PI422575199	AGAP012300-PA [Anopheles gambiae str. PEST]	AGAP012300-RA	AGAP012300-RA	AGAP012300	3L	39884027	39886884	-1	0	1	protein_coding	0	AGAP012300-PA [Anopheles gambiae str. PEST]		CUST_10855_PI	WGtarget	AGAP012300-RA	Unknown		0.655489	0.000209154	3.14288	1	up	0.907786	1.40422e-05	3.92542	1	up	-0.0399292	0.851549	0.337451	0	down
13824	CUST_10856_PI422575199	n -(beta-n-acetylglucosaminyl)-l-asparaginase	AGAP012301-RA	AGAP012301-RA	AGAP012301	3L	39923995	39925314	1	0	1	protein_coding	0	n -(beta-n-acetylglucosaminyl)-l-asparaginase		CUST_10856_PI	WGtarget	AGAP012301-RA	Unknown		0.389797	0.00151546	2.52434	1	up	0.424896	0.000919701	2.68154	1	up	0.280748	0.331348	0.547171	0	up
9146	CUST_10857_PI422575199	sulfate transporter	AGAP012302-RA	AGAP012302-RA	AGAP012302	3L	39928958	39936423	-1	0	1	protein_coding	0	sulfate transporter		CUST_10857_PI	WGtarget	AGAP012302-RA	Unknown		0.238408	0.00749504	1.99579	1	up	-0.0259322	0.725333	0.543777	0	down	0.0905303	0.27069	0.597202	0	up
12736	CUST_10858_PI422575199	paired mesoderm homeobox protein 2b	AGAP012303-RA	AGAP012303-RA	AGAP012303	3L	39944741	39946532	1	0	1	protein_coding	0	paired mesoderm homeobox protein 2b		CUST_10858_PI	WGtarget	AGAP012303-RA	Unknown		-0.0620282	0.0915003	1.18968	0	down	-0.0341802	0.343851	0.772014	0	down	-0.0197902	0.703616	0.378408	0	down
3841	CUST_10859_PI422575199	muscle-specific protein 20	AGAP012304-RA	AGAP012304-RA	AGAP012304	3L	39966014	39967236	1	0	1	protein_coding	0	muscle-specific protein 20		CUST_10859_PI	WGtarget	AGAP012304-RA	Unknown		0.412672	0.00141633	2.54508	1	up	-0.311168	0.00874958	1.94497	1	down	0.479164	0.280838	0.588207	0	up
7507	CUST_1086_PI422575199	AGAP005628-PA [Anopheles gambiae str. PEST]	AGAP005628-RA	AGAP005628-RA	AGAP005628	2L	18001839	18002873	1	0	1	protein_coding	0	AGAP005628-PA [Anopheles gambiae str. PEST]		CUST_1086_PI4	WGtarget	AGAP005628-RA	Unknown		-0.0550741	0.201268	0.942115	0	down	-0.00670723	0.874417	0.489289	0	down	-0.118718	0.260194	0.60719	0	down
14632	CUST_10860_PI422575199	muscle lim protein	AGAP012305-RA	AGAP012305-RA	AGAP012305	3L	39974029	39989353	1	0	1	protein_coding	0	muscle lim protein		CUST_10860_PI	WGtarget	AGAP012305-RA	Unknown		0.270997	0.0107457	1.87656	1	up	0.294384	0.00744708	1.99792	1	up	-0.456853	0.0331142	1.23087	0	down
9260	CUST_10861_PI422575199	coiled-coil domain containing 94	AGAP012306-RA	AGAP012306-RA	AGAP012306	3L	39991229	39992499	1	0	1	protein_coding	0	coiled-coil domain containing 94		CUST_10861_PI	WGtarget	AGAP012306-RA	Unknown		-0.00963829	0.908331	0.478021	0	down	0.0261797	0.7565	0.531497	0	up	0.1857	0.207833	0.669076	0	up
3858	CUST_10862_PI422575199	spondin-1-like isoform 4	AGAP012307-RA	AGAP012307-RA	AGAP012307	3L	40029016	40034980	1	0	1	protein_coding	0	spondin-1-like isoform 4		CUST_10862_PI	WGtarget	AGAP012307-RA	Unknown		0.199062	0.00966704	1.91221	1	up	0.360403	0.000195961	3.16249	1	up	0.0971066	0.501607	0.452726	0	up
1643	CUST_10863_PI422575199	ornithine decarboxylase	AGAP012308-RA	AGAP012308-RA	AGAP012308	3L	40063125	40064369	1	0	1	protein_coding	0	ornithine decarboxylase		CUST_10863_PI	WGtarget	AGAP012308-RA	Unknown		0.130468	0.0553531	1.34936	1	up	-0.069403	0.275929	0.842335	0	down	0.104066	0.250969	0.61716	0	up
9854	CUST_10864_PI422575199	translation initiation factor-3	AGAP012309-RA	AGAP012309-RA	AGAP012309	3L	40070975	40071763	-1	0	1	protein_coding	0	translation initiation factor-3		CUST_10864_PI	WGtarget	AGAP012309-RA	Unknown		-0.147609	0.00759111	1.99149	1	down	-0.0783325	0.115146	1.11709	0	down	0.111112	0.0113008	1.5863	1	up
7595	CUST_10865_PI422575199	AGAP012310-PA [Anopheles gambiae str. PEST]	AGAP012310-RA	AGAP012310-RA	AGAP012310	3L	40073039	40075643	1	0	1	protein_coding	0	AGAP012310-PA [Anopheles gambiae str. PEST]		CUST_10865_PI	WGtarget	AGAP012310-RA	Unknown		0.0744612	0.422386	0.707991	0	up	-0.676828	1.92829e-05	3.83463	1	down	0.1311	0.443752	0.479533	0	up
9307	CUST_10866_PI422575199	isoform b	AGAP012311-RA	AGAP012311-RA	AGAP012311	3L	40079675	40083650	-1	0	1	protein_coding	0	isoform b		CUST_10866_PI	WGtarget	AGAP012311-RA	Unknown		0.00723176	0.833311	0.503158	0	up	0.0335267	0.347209	0.768858	0	up	-0.0251706	0.364146	0.524388	0	down
3998	CUST_10867_PI422575199	AGAP012312-PA [Anopheles gambiae str. PEST]	AGAP012312-RA	AGAP012312-RA	AGAP012312	3L	40083849	40085088	-1	0	1	protein_coding	0	AGAP012312-PA [Anopheles gambiae str. PEST]		CUST_10867_PI	WGtarget	AGAP012312-RA	Unknown		0.091534	0.1759	0.984551	0	up	0.13052	0.0697696	1.27559	0	up	-0.150961	0.136345	0.78944	0	down
14823	CUST_10868_PI422575199	at-rich interactive domain-containing protein 5b	AGAP012313-RA	AGAP012313-RA	AGAP012313	3L	40124679	40147991	1	0	1	protein_coding	0	at-rich interactive domain-containing protein 5b		CUST_10868_PI	WGtarget	AGAP012313-RA	Unknown		0.0278893	0.417592	0.711623	0	up	0.0312515	0.381134	0.73954	0	up	-0.0629413	0.0817648	0.942028	0	down
4034	CUST_10869_PI422575199	possible hhh motif antimicrobial peptide	AGAP012314-RA	AGAP012314-RA	AGAP012314	3L	40141661	40142970	-1	0	1	protein_coding	0	possible hhh motif antimicrobial peptide		CUST_10869_PI	WGtarget	AGAP012314-RA	Unknown		-0.0094382	0.857833	0.494615	0	down	-0.188092	0.00476749	2.14636	1	down	-0.853915	6.37084e-05	3.50599	1	down
2453	CUST_1087_PI422575199	AGAP005629-PA [Anopheles gambiae str. PEST]	AGAP005629-RA	AGAP005629-RA	AGAP005629	2L	18004772	18006954	1	0	1	protein_coding	0	AGAP005629-PA [Anopheles gambiae str. PEST]		CUST_1087_PI4	WGtarget	AGAP005629-RA	Unknown		0.0365703	0.541504	0.631612	0	up	0.0798988	0.201011	0.942546	0	up	0.0101748	0.877057	0.33086	0	up
8053	CUST_10870_PI422575199	peptidase s1 and s6 chymotrypsin hap	AGAP012315-RA	AGAP012315-RA	AGAP012315	3L	40149969	40150790	1	0	1	protein_coding	0	peptidase s1 and s6 chymotrypsin hap		CUST_10870_PI	WGtarget	AGAP012315-RA	Unknown		-0.10667	0.00725108	2.00723	1	down	-0.00936127	0.777765	0.523043	0	down	-0.120092	0.242276	0.626671	0	down
8699	CUST_10871_PI422575199	AGAP012316-PA [Anopheles gambiae str. PEST]	AGAP012316-RA	AGAP012316-RA	AGAP012316	3L	40151688	40152337	-1	0	1	protein_coding	0	AGAP012316-PA [Anopheles gambiae str. PEST]		CUST_10871_PI	WGtarget	AGAP012316-RA	Unknown		0.0112084	0.686986	0.560325	0	up	-0.010343	0.712918	0.548835	0	down	-0.221118	0.0507099	1.09135	0	down
13233	CUST_10872_PI422575199	leucine-rich transmembrane protein	AGAP012317-RA	AGAP012317-RA	AGAP012317	3L	40162985	40164361	-1	0	1	protein_coding	0	leucine-rich transmembrane protein		CUST_10872_PI	WGtarget	AGAP012317-RA	Unknown		-0.675946	7.31919e-06	4.10305	1	down	-0.638022	1.25945e-05	3.95337	1	down	0.401628	0.20375	0.674609	0	up
13372	CUST_10873_PI422575199	odorant-binding protein	AGAP012318-RA	AGAP012318-RA	AGAP012318	3L	40168852	40169329	-1	OBP23	1	protein_coding	odorant binding protein [Source:VB Community Annotation;Acc:OBP23]	odorant-binding protein		CUST_10873_PI	WGtarget	AGAP012318-RA	Unknown		-0.0533773	0.160732	1.01182	0	down	-0.0812562	0.0505807	1.37826	1	down	-0.0138838	0.773002	0.358758	0	down
7355	CUST_10874_PI422575199	odorant-binding protein 56e	AGAP012319-RA	AGAP012319-RA	AGAP012319	3L	40171315	40172237	1	OBP18	1	protein_coding	odorant binding protein [Source:VB Community Annotation;Acc:OBP18]	odorant-binding protein 56e		CUST_10874_PI	WGtarget	AGAP012319-RA	Unknown		0.0168123	0.782278	0.521402	0	up	-0.0895687	0.174862	0.986284	0	down	-0.255719	0.033611	1.22595	0	down
9764	CUST_10875_PI422575199	odorant-binding protein 56e	AGAP012320-RA	AGAP012320-RA	AGAP012320	3L	40209434	40210326	-1	OBP25	1	protein_coding	odorant binding protein [Source:VB Community Annotation;Acc:OBP25]	odorant-binding protein 56e		CUST_10875_PI	WGtarget	AGAP012320-RA	Unknown		-0.750946	0.000176309	3.1925	1	down	-1.48518	4.6567e-07	4.79633	1	down	0.122628	0.647051	0.397335	0	up
8238	CUST_10876_PI422575199	odorant binding protein (agap012321-pa)	AGAP012321-RA	AGAP012321-RA	AGAP012321	3L	40213816	40214477	-1	OBP26	1	protein_coding	odorant binding protein [Source:VB Community Annotation;Acc:OBP26]	odorant binding protein (agap012321-pa)		CUST_10876_PI	WGtarget	AGAP012321-RA	Unknown		0.205605	0.0295449	1.55022	1	up	-0.349292	0.00158843	2.50961	1	down	-1.62915	2.5849e-05	3.84475	1	down
4621	CUST_10877_PI422575199	odorant-binding protein	AGAP012322-RA	AGAP012322-RA	AGAP012322	3L	40217381	40217853	1	0	1	protein_coding	0	odorant-binding protein		CUST_10877_PI	WGtarget	AGAP012322-RA	Unknown		0.100213	0.0340512	1.50404	1	up	0.0315374	0.464893	0.678281	0	up	-0.11271	0.0427918	1.14694	0	down
4349	CUST_10878_PI422575199	odorant-binding protein	AGAP012323-RA	AGAP012323-RA	AGAP012323	3L	40218226	40218764	1	OBP27	2	protein_coding	odorant binding protein [Source:VB Community Annotation;Acc:OBP27]	odorant-binding protein		CUST_10878_PI	WGtarget	AGAP012323-RA	Unknown		-0.110172	0.0207437	1.66143	1	down	-0.0140234	0.738125	0.538686	0	down	-0.0585373	0.512947	0.447815	0	down
12922	CUST_10879_PI422575199	odorant-binding protein	AGAP012323-RB	AGAP012323-RB	AGAP012323	3L	40218226	40218764	1	OBP27	2	protein_coding	odorant binding protein [Source:VB Community Annotation;Acc:OBP27]	odorant-binding protein		CUST_10879_PI	WGtarget	AGAP012323-RB	Unknown		-0.098544	0.053183	1.3622	1	down	-0.0313204	0.510208	0.649562	0	down	-0.0430512	0.427973	0.486986	0	down
12169	CUST_1088_PI422575199	transitional endoplasmic reticulum atpase ter94	AGAP005630-RA	AGAP005630-RA	AGAP005630	2L	18009937	18015089	-1	0	1	protein_coding	0	transitional endoplasmic reticulum atpase ter94		CUST_1088_PI4	WGtarget	AGAP005630-RA	Unknown		-0.0470007	0.267877	0.851467	0	down	-0.1339	0.00780473	1.98262	1	down	0.271677	0.0682767	0.99823	0	up
3505	CUST_10880_PI422575199	odorant-binding protein 56d	AGAP012324-RA	AGAP012324-RA	AGAP012324	3L	40219631	40220284	1	0	1	protein_coding	0	odorant-binding protein 56d		CUST_10880_PI	WGtarget	AGAP012324-RA	Unknown		-0.0750824	0.069569	1.27639	0	down	-0.0407785	0.308484	0.806648	0	down	-0.0413373	0.475719	0.464102	0	down
14733	CUST_10881_PI422575199	odorant-binding protein	AGAP012325-RA	AGAP012325-RA	AGAP012325	3L	40221011	40221620	1	OBP28	1	protein_coding	odorant binding protein [Source:VB Community Annotation;Acc:OBP28]	odorant-binding protein		CUST_10881_PI	WGtarget	AGAP012325-RA	Unknown		-0.336316	0.000156662	3.22898	1	down	-0.849379	4.21255e-08	5.32029	1	down	-0.512202	0.0327737	1.23398	0	down
1737	CUST_10882_PI422575199	AGAP012327-PA [Anopheles gambiae str. PEST]	AGAP012327-RA	AGAP012327-RA	AGAP012327	3L	40301741	40306191	1	0	1	protein_coding	0	AGAP012327-PA [Anopheles gambiae str. PEST]		CUST_10882_PI	WGtarget	AGAP012327-RA	Unknown		0.0146614	0.568696	0.616968	0	up	0.0147245	0.583467	0.609555	0	up	-0.02376	0.539077	0.436854	0	down
9037	CUST_10883_PI422575199	serine protease 14	AGAP012328-RA	AGAP012328-RA	AGAP012328	3L	40505654	40506860	1	0	1	protein_coding	0	serine protease 14		CUST_10883_PI	WGtarget	AGAP012328-RA	Unknown		-0.0540193	0.428337	0.703617	0	down	-0.0523053	0.447234	0.690023	0	down	-0.0736005	0.555989	0.429855	0	down
13407	CUST_10884_PI422575199	AGAP012329-PA [Anopheles gambiae str. PEST]	AGAP012329-RA	AGAP012329-RA	AGAP012329	3L	40691863	40693360	1	0	1	protein_coding	0	AGAP012329-PA [Anopheles gambiae str. PEST]		CUST_10884_PI	WGtarget	AGAP012329-RA	Unknown		-0.208839	0.0123752	1.83018	1	down	-0.129959	0.0876424	1.20385	0	down	-0.119394	0.409807	0.496905	0	down
14740	CUST_10885_PI422575199	upf0629 protein c17orf42-like protein	AGAP012330-RA	AGAP012330-RA	AGAP012330	3L	40703188	40704434	1	0	1	protein_coding	0	upf0629 protein c17orf42-like protein		CUST_10885_PI	WGtarget	AGAP012330-RA	Unknown		0.0564211	0.384831	0.736552	0	up	-0.19809	0.0104341	1.88669	1	down	0.308187	0.235946	0.633478	0	up
7913	CUST_10886_PI422575199	odorant-binding protein 59a	AGAP012331-RA	AGAP012331-RA	AGAP012331	3L	40708383	40709402	-1	OBP29	1	protein_coding	odorant binding protein [Source:VB Community Annotation;Acc:OBP29]	odorant-binding protein 59a		CUST_10886_PI	WGtarget	AGAP012331-RA	Unknown		-0.0634635	0.459358	0.682032	0	down	-0.369052	0.0012477	2.58531	1	down	-0.638356	0.000422131	2.79205	1	down
8156	CUST_10887_PI422575199	differentially expressed in fdcp 6-like protein	AGAP012332-RA	AGAP012332-RA	AGAP012332	3L	40710928	40713401	-1	0	1	protein_coding	0	differentially expressed in fdcp 6-like protein		CUST_10887_PI	WGtarget	AGAP012332-RA	Unknown		-0.655606	4.51994e-08	5.32029	1	down	-0.790183	7.67211e-09	5.6952	1	down	0.238806	0.466257	0.468469	0	up
6405	CUST_10888_PI422575199	e3 ubiquitin-protein ligase rnf25-like isoform 1	AGAP012333-RA	AGAP012333-RA	AGAP012333	3L	40726257	40728060	-1	0	1	protein_coding	0	e3 ubiquitin-protein ligase rnf25-like isoform 1		CUST_10888_PI	WGtarget	AGAP012333-RA	Unknown		0.0753837	0.102852	1.1529	0	up	0.0662269	0.150846	1.03163	0	up	-0.0508945	0.456491	0.473474	0	down
6032	CUST_10889_PI422575199	high mobility group non-histone	AGAP012334-RA	AGAP012334-RA	AGAP012334	3L	40732639	40738864	-1	0	1	protein_coding	0	high mobility group non-histone		CUST_10889_PI	WGtarget	AGAP012334-RA	Unknown		0.445922	0.00131641	2.56782	1	up	0.493424	0.000670805	2.78318	1	up	0.13691	0.579414	0.420813	0	up
8473	CUST_1089_PI422575199	pleiotropic regulator 1	AGAP005631-RA	AGAP005631-RA	AGAP005631	2L	18015541	18017179	-1	0	1	protein_coding	0	pleiotropic regulator 1		CUST_1089_PI4	WGtarget	AGAP005631-RA	Unknown		-0.0438365	0.501349	0.654946	0	down	-0.255959	0.00272743	2.33273	1	down	0.210278	0.216998	0.657017	0	up
3400	CUST_10890_PI422575199	fact complex subunit ssrp1	AGAP012335-RA	AGAP012335-RA	AGAP012335	3L	40741134	40743635	-1	0	1	protein_coding	0	fact complex subunit ssrp1		CUST_10890_PI	WGtarget	AGAP012335-RA	Unknown		-0.0920689	0.161654	1.0103	0	down	0.0469416	0.463365	0.679383	0	up	0.0848802	0.51235	0.448158	0	up
10686	CUST_10891_PI422575199	n-acetylglucosamine-1-phosphotransferase subunits alpha beta-like	AGAP012336-RA	AGAP012336-RA	AGAP012336	3L	40744216	40746580	1	0	1	protein_coding	0	n-acetylglucosamine-1-phosphotransferase subunits alpha beta-like		CUST_10891_PI	WGtarget	AGAP012336-RA	Unknown		0.139282	0.00494904	2.13344	1	up	0.138403	0.00528025	2.11221	1	up	-0.0179034	0.623505	0.405387	0	down
13774	CUST_10892_PI422575199	AGAP012337-PA [Anopheles gambiae str. PEST]	AGAP012337-RA	AGAP012337-RA	AGAP012337	3L	40746746	40748425	-1	0	1	protein_coding	0	AGAP012337-PA [Anopheles gambiae str. PEST]		CUST_10892_PI	WGtarget	AGAP012337-RA	Unknown		0.202856	0.00952028	1.91718	1	up	0.0405532	0.539088	0.633009	0	up	-0.0389095	0.785608	0.355065	0	down
11042	CUST_10893_PI422575199	AGAP012338-PA [Anopheles gambiae str. PEST]	AGAP012338-RA	AGAP012338-RA	AGAP012338	3L	40748501	40748926	-1	0	1	protein_coding	0	AGAP012338-PA [Anopheles gambiae str. PEST]		CUST_10893_PI	WGtarget	AGAP012338-RA	Unknown		0.0419273	0.248882	0.87467	0	up	0.108991	0.0112001	1.86303	1	up	0.017114	0.625502	0.404652	0	up
11812	CUST_10894_PI422575199	mitochondrial import receptor subunit tom20	AGAP012339-RA	AGAP012339-RA	AGAP012339	3L	40750713	40752350	-1	0	1	protein_coding	0	mitochondrial import receptor subunit tom20		CUST_10894_PI	WGtarget	AGAP012339-RA	Unknown		0.36666	1.58589e-05	3.89092	1	up	0.816243	9.75466e-09	5.62078	1	up	0.0550386	0.831953	0.342737	0	up
4177	CUST_10895_PI422575199	ring finger protein 17-like	AGAP012340-RA	AGAP012340-RA	AGAP012340	3L	40754960	40759159	1	0	1	protein_coding	0	ring finger protein 17-like		CUST_10895_PI	WGtarget	AGAP012340-RA	Unknown		0.113256	0.167172	1.00009	0	up	-0.0273211	0.727472	0.542855	0	down	0.0532166	0.354055	0.531244	0	up
14625	CUST_10896_PI422575199	twin of m4	AGAP012341-RA	AGAP012341-RA	AGAP012341	3L	40776393	40776911	1	0	1	protein_coding	0	twin of m4		CUST_10896_PI	WGtarget	AGAP012341-RA	Unknown		0.0105897	0.699163	0.554974	0	up	0.0574507	0.0625597	1.30995	1	up	-0.0711949	0.235496	0.63396	0	down
9159	CUST_10897_PI422575199	enhancer of split mgamma protein	AGAP012342-RA	AGAP012342-RA	AGAP012342	3L	40784665	40785357	1	0	1	protein_coding	0	enhancer of split mgamma protein		CUST_10897_PI	WGtarget	AGAP012342-RA	Unknown		0.595657	2.15292e-05	3.80699	1	up	0.91851	4.68979e-07	4.79633	1	up	-0.283515	0.13395	0.794882	0	down
4807	CUST_10898_PI422575199	isoform a	AGAP012343-RA	AGAP012343-RA	AGAP012343	3L	40796278	40804246	1	0	1	protein_coding	0	isoform a		CUST_10898_PI	WGtarget	AGAP012343-RA	Unknown		-0.0674484	0.386201	0.735348	0	down	0.0676505	0.394341	0.728989	0	up	-0.0687739	0.211513	0.664188	0	down
2605	CUST_10899_PI422575199	unc93a protein	AGAP012344-RA	AGAP012344-RA	AGAP012344	3L	40810325	40812118	1	0	1	protein_coding	0	unc93a protein		CUST_10899_PI	WGtarget	AGAP012344-RA	Unknown		-0.139606	0.012628	1.82356	1	down	-0.179576	0.00324045	2.27585	1	down	0.0663772	0.354522	0.530914	0	up
11043	CUST_109_PI422575199	endophilin a	AGAP004766-RA	AGAP004766-RA	AGAP004766	2L	3163010	3175520	1	0	1	protein_coding	0	endophilin a		CUST_109_PI42	WGtarget	AGAP004766-RA	Unknown		-0.0227312	0.409618	0.717603	0	down	-0.0327435	0.260462	0.860457	0	down	-0.0912128	0.297332	0.573685	0	down
8944	CUST_1090_PI422575199	gamma-soluble nsf attachment protein	AGAP005632-RA	AGAP005632-RA	AGAP005632	2L	18017837	18019248	1	0	1	protein_coding	0	gamma-soluble nsf attachment protein		CUST_1090_PI4	WGtarget	AGAP005632-RA	Unknown		-0.0728937	0.468869	0.675523	0	down	-0.117627	0.26996	0.849238	0	down	0.158734	0.221763	0.650613	0	up
4575	CUST_10900_PI422575199	pou domain	AGAP012345-RA	AGAP012345-RA	AGAP012345	3L	40814209	40819052	-1	0	1	protein_coding	0	pou domain		CUST_10900_PI	WGtarget	AGAP012345-RA	Unknown		0.446216	9.7441e-05	3.37244	1	up	0.464298	7.04196e-05	3.46885	1	up	-0.22874	0.0297842	1.26546	0	down
7424	CUST_10901_PI422575199	hairy protein	AGAP012346-RA	AGAP012346-RA	AGAP012346	3L	40890087	40892623	-1	0	1	protein_coding	0	hairy protein		CUST_10901_PI	WGtarget	AGAP012346-RA	Unknown		-0.0582469	0.111104	1.12891	0	down	-0.0265012	0.456917	0.683725	0	down	-0.0639111	0.320425	0.555275	0	down
4599	CUST_10902_PI422575199	b230208h17rik protein	AGAP012347-RA	AGAP012347-RA	AGAP012347	3L	40896449	40897364	-1	0	1	protein_coding	0	b230208h17rik protein		CUST_10902_PI	WGtarget	AGAP012347-RA	Unknown		0.457841	2.91575e-05	3.72206	1	up	0.557089	6.82385e-06	4.1224	1	up	0.237048	0.169985	0.726122	0	up
5745	CUST_10903_PI422575199	gtp-binding protein parf	AGAP012348-RA	AGAP012348-RA	AGAP012348	3L	40897502	40898717	-1	0	1	protein_coding	0	gtp-binding protein parf		CUST_10903_PI	WGtarget	AGAP012348-RA	Unknown		0.487237	3.78043e-05	3.64537	1	up	0.707664	1.39423e-06	4.52597	1	up	-0.206909	0.156902	0.74808	0	down
5496	CUST_10904_PI422575199	77 kda echinoderm microtubule-associated protein	AGAP012350-RA	AGAP012350-RA	AGAP012350	3L	40901306	40903526	-1	0	1	protein_coding	0	77 kda echinoderm microtubule-associated protein		CUST_10904_PI	WGtarget	AGAP012350-RA	Unknown		0.14811	0.0612627	1.31673	1	up	0.35934	0.000517835	2.86249	1	up	-0.0394728	0.848482	0.338233	0	down
1171	CUST_10905_PI422575199	echinoderm microtubule-associated 2	AGAP012351-RA	AGAP012351-RA	AGAP012351	3L	40904407	40905213	-1	0	1	protein_coding	0	echinoderm microtubule-associated 2		CUST_10905_PI	WGtarget	AGAP012351-RA	Unknown		0.0297242	0.374114	0.745419	0	up	0.0845314	0.0283414	1.56393	1	up	-0.0445075	0.159181	0.744178	0	down
10769	CUST_10906_PI422575199	mdl1	AGAP012352-RA	AGAP012352-RA	AGAP012352	3L	40909880	40910871	-1	0	1	protein_coding	0	mdl1		CUST_10906_PI	WGtarget	AGAP012352-RA	Unknown		0.237727	0.0771805	1.24348	0	up	0.442063	0.00450196	2.16608	1	up	0.371744	0.53691	0.437639	0	up
13540	CUST_10907_PI422575199	AGAP012353-PA [Anopheles gambiae str. PEST]	AGAP012353-RA	AGAP012353-RA	AGAP012353	3L	40912061	40912569	-1	0	1	protein_coding	0	AGAP012353-PA [Anopheles gambiae str. PEST]		CUST_10907_PI	WGtarget	AGAP012353-RA	Unknown		-0.000189338	0.995339	0.452504	0	down	-0.00357444	0.915023	0.475816	0	down	0.0188095	0.622202	0.405912	0	up
866	CUST_10908_PI422575199	syntrophin-like isoform b	AGAP012354-RA	AGAP012354-RA	AGAP012354	3L	40971254	41017982	1	0	1	protein_coding	0	syntrophin-like isoform b		CUST_10908_PI	WGtarget	AGAP012354-RA	Unknown		0.0574317	0.0993522	1.16385	0	up	0.0603474	0.094628	1.17934	0	up	0.00762339	0.820121	0.345607	0	up
3196	CUST_10909_PI422575199	merozoite surface antigen	AGAP012355-RA	AGAP012355-RA	AGAP012355	3L	41043369	41060230	-1	0	1	protein_coding	0	merozoite surface antigen		CUST_10909_PI	WGtarget	AGAP012355-RA	Unknown		-0.048987	0.171156	0.992892	0	down	-0.0449005	0.223076	0.909872	0	down	-0.0145371	0.798782	0.351238	0	down
10257	CUST_1091_PI422575199	isoform c	AGAP005633-RA	AGAP005633-RA	AGAP005633	2L	18037371	18044208	1	0	1	protein_coding	0	isoform c		CUST_1091_PI4	WGtarget	AGAP005633-RA	Unknown		0.0174041	0.677666	0.564616	0	up	0.0754242	0.0985334	1.16644	0	up	-0.0280387	0.439217	0.481713	0	down
7758	CUST_10910_PI422575199	AGAP012356-PA [Anopheles gambiae str. PEST]	AGAP012356-RA	AGAP012356-RA	AGAP012356	3L	41067152	41067683	1	0	1	protein_coding	0	AGAP012356-PA [Anopheles gambiae str. PEST]		CUST_10910_PI	WGtarget	AGAP012356-RA	Unknown		-0.00973087	0.721614	0.545262	0	down	-0.0221638	0.438976	0.695942	0	down	0.0171497	0.727809	0.371326	0	up
328	CUST_10911_PI422575199	vanin-like protein 1	AGAP012357-RA	AGAP012357-RA	AGAP012357	3L	41071146	41074028	1	0	1	protein_coding	0	vanin-like protein 1		CUST_10911_PI	WGtarget	AGAP012357-RA	Unknown		0.498343	0.000320066	3.01259	1	up	0.447398	0.000741199	2.75062	1	up	0.115752	0.12602	0.812451	0	up
8330	CUST_10912_PI422575199	dead box atp-dependent rna helicase	AGAP012358-RB	AGAP012358-RB	AGAP012358	3L	41074867	41089223	1	0	2	protein_coding	0	dead box atp-dependent rna helicase		CUST_10912_PI	WGtarget	AGAP012358-RB	Unknown		-0.0232586	0.508262	0.650715	0	down	0.0342991	0.345202	0.77077	0	up	-0.045654	0.222812	0.64923	0	down
7919	CUST_10913_PI422575199	dead box atp-dependent rna helicase	AGAP012358-RA	AGAP012358-RA	AGAP012358	3L	41074867	41089223	1	0	2	protein_coding	0	dead box atp-dependent rna helicase		CUST_10913_PI	WGtarget	AGAP012358-RA	Unknown		-0.141878	0.019403	1.6827	1	down	-0.0154142	0.77049	0.525943	0	down	-0.0241948	0.79472	0.352454	0	down
12887	CUST_10914_PI422575199	zinc finger	AGAP012359-RB	AGAP012359-RB	AGAP012359	3L	41079308	41091389	-1	0	2	protein_coding	0	zinc finger		CUST_10914_PI	WGtarget	AGAP012359-RB	Unknown		-0.0978425	0.0399536	1.45302	1	down	-0.0641116	0.163672	1.00643	0	down	-0.0859897	0.314222	0.559822	0	down
1594	CUST_10915_PI422575199	zinc finger	AGAP012359-RA	AGAP012359-RA	AGAP012359	3L	41079308	41091389	-1	0	2	protein_coding	0	zinc finger		CUST_10915_PI	WGtarget	AGAP012359-RA	Unknown		-0.0198122	0.501111	0.655092	0	down	-0.0546328	0.0926133	1.18607	0	down	-0.0169229	0.72171	0.372963	0	down
14429	CUST_10916_PI422575199	mucin 11a	AGAP012360-RA	AGAP012360-RA	AGAP012360	3L	41093649	41115861	-1	0	1	protein_coding	0	mucin 11a		CUST_10916_PI	WGtarget	AGAP012360-RA	Unknown		0.284682	9.89354e-05	3.36785	1	up	0.549901	2.89116e-07	4.9146	1	up	-0.0703878	0.482399	0.461242	0	down
10457	CUST_10917_PI422575199	mrg-binding protein	AGAP012361-RA	AGAP012361-RA	AGAP012361	3L	41100764	41101828	-1	0	1	protein_coding	0	mrg-binding protein		CUST_10917_PI	WGtarget	AGAP012361-RA	Unknown		-0.109643	0.393604	0.729607	0	down	-0.493134	0.00260837	2.34754	1	down	0.148186	0.419188	0.491888	0	up
2516	CUST_10918_PI422575199	nup75	AGAP012362-RA	AGAP012362-RA	AGAP012362	3L	41102339	41104438	1	0	1	protein_coding	0	nup75		CUST_10918_PI	WGtarget	AGAP012362-RA	Unknown		0.216082	0.0317505	1.52701	1	up	-0.0505378	0.576264	0.613106	0	down	0.186969	0.109348	0.854113	0	up
1461	CUST_10919_PI422575199	AGAP012363-PA [Anopheles gambiae str. PEST]	AGAP012363-RA	AGAP012363-RA	AGAP012363	3L	41115956	41118996	-1	0	1	protein_coding	0	AGAP012363-PA [Anopheles gambiae str. PEST]		CUST_10919_PI	WGtarget	AGAP012363-RA	Unknown		-0.0531976	0.184073	0.970195	0	down	0.0319436	0.424722	0.706397	0	up	-0.0239521	0.678334	0.386905	0	down
7251	CUST_1092_PI422575199	brain chitinase and chia	AGAP005634-RA	AGAP005634-RA	AGAP005634	2L	18053667	18058049	-1	0	1	protein_coding	0	brain chitinase and chia		CUST_1092_PI4	WGtarget	AGAP005634-RA	Unknown		0.0428637	0.503363	0.653713	0	up	-0.33545	0.000304057	3.02782	1	down	0.283708	6.63952e-05	3.49071	1	up
4490	CUST_10920_PI422575199	AGAP012364-PA [Anopheles gambiae str. PEST]	AGAP012364-RA	AGAP012364-RA	AGAP012364	3L	41119880	41120809	-1	0	1	protein_coding	0	AGAP012364-PA [Anopheles gambiae str. PEST]		CUST_10920_PI	WGtarget	AGAP012364-RA	Unknown		0.15329	0.0411117	1.44382	1	up	0.201619	0.011927	1.84248	1	up	0.153748	0.106444	0.862183	0	up
12868	CUST_10921_PI422575199	isoform a	AGAP012365-RA	AGAP012365-RA	AGAP012365	3L	41122567	41126580	-1	0	1	protein_coding	0	isoform a		CUST_10921_PI	WGtarget	AGAP012365-RA	Unknown		0.0240006	0.450086	0.688035	0	up	-0.0255339	0.438253	0.696368	0	down	-0.0306761	0.555669	0.430026	0	down
9285	CUST_10922_PI422575199	ubiquitin-protein ligase e3a	AGAP012366-RA	AGAP012366-RA	AGAP012366	3L	41127978	41131426	-1	0	1	protein_coding	0	ubiquitin-protein ligase e3a		CUST_10922_PI	WGtarget	AGAP012366-RA	Unknown		0.0992376	0.309491	0.805565	0	up	-0.176405	0.0902877	1.19418	0	down	0.206704	0.235663	0.633788	0	up
5563	CUST_10923_PI422575199	f-box protein	AGAP012367-RA	AGAP012367-RA	AGAP012367	3L	41132773	41134888	-1	0	1	protein_coding	0	f-box protein		CUST_10923_PI	WGtarget	AGAP012367-RA	Unknown		0.0214254	0.678985	0.563981	0	up	-0.135213	0.023786	1.61808	1	down	0.0388478	0.817504	0.34636	0	up
5346	CUST_10924_PI422575199	eukaryotic translation initiation factor 2-alpha kinase	AGAP012368-RA	AGAP012368-RA	AGAP012368	3L	41135908	41141542	1	0	1	protein_coding	0	eukaryotic translation initiation factor 2-alpha kinase		CUST_10924_PI	WGtarget	AGAP012368-RA	Unknown		-0.134659	0.0548246	1.35262	1	down	0.0710174	0.282586	0.83513	0	up	0.186248	0.0531756	1.07703	0	up
8627	CUST_10925_PI422575199	xpa-binding protein 2	AGAP012369-RA	AGAP012369-RA	AGAP012369	3L	41142055	41144112	-1	0	1	protein_coding	0	xpa-binding protein 2		CUST_10925_PI	WGtarget	AGAP012369-RA	Unknown		0.0152103	0.73772	0.538795	0	up	0.272541	0.000105515	3.34869	1	up	0.0695139	0.0884948	0.918118	0	up
14284	CUST_10926_PI422575199	AGAP012370-PA [Anopheles gambiae str. PEST]	AGAP012370-RA	AGAP012370-RA	AGAP012370	3L	41145041	41146627	1	0	1	protein_coding	0	AGAP012370-PA [Anopheles gambiae str. PEST]		CUST_10926_PI	WGtarget	AGAP012370-RA	Unknown		-0.0514759	0.114749	1.11827	0	down	-0.0254371	0.429354	0.702891	0	down	-0.0164868	0.745316	0.366148	0	down
2383	CUST_10927_PI422575199	monocarboxylate transporter	AGAP012371-RA	AGAP012371-RA	AGAP012371	3L	41147105	41149226	1	0	1	protein_coding	0	monocarboxylate transporter		CUST_10927_PI	WGtarget	AGAP012371-RA	Unknown		0.166895	0.100565	1.16015	0	up	0.384934	0.00206289	2.42493	1	up	-0.00533901	0.984735	0.305023	0	down
11945	CUST_10928_PI422575199		AGAP012372-RA	AGAP012372-RA	AGAP012372	3L	41151046	41166134	-1	0	1	protein_coding	0	0		CUST_10928_PI	WGtarget	AGAP012372-RA	Unknown		0.265186	0.00377354	2.225	1	up	0.427494	0.000129304	3.28807	1	up	-0.176751	0.184363	0.703275	0	down
14090	CUST_10929_PI422575199	mitotic checkpoint protein and poly + rna export protein	AGAP012373-RA	AGAP012373-RA	AGAP012373	3L	41231615	41232703	1	0	1	protein_coding	0	mitotic checkpoint protein and poly + rna export protein		CUST_10929_PI	WGtarget	AGAP012373-RA	Unknown		-0.0466441	0.459835	0.681725	0	down	0.0802716	0.226856	0.904763	0	up	0.184443	0.401793	0.501904	0	up
4683	CUST_1093_PI422575199	af188633_1 m protein	AGAP005635-RA	AGAP005635-RA	AGAP005635	2L	18060479	18067863	-1	0	2	protein_coding	0	af188633_1 m protein		CUST_1093_PI4	WGtarget	AGAP005635-RA	Unknown		0.287371	9.93912e-05	3.36638	1	up	0.438669	3.21473e-06	4.31776	1	up	-0.00723825	0.887964	0.328189	0	down
1466	CUST_10930_PI422575199	nadh dehydrogenase	AGAP012374-RA	AGAP012374-RA	AGAP012374	3L	41232774	41233520	-1	0	1	protein_coding	0	nadh dehydrogenase		CUST_10930_PI	WGtarget	AGAP012374-RA	Unknown		-0.0450033	0.317727	0.797034	0	down	-0.233077	0.000306732	3.02469	1	down	0.470548	0.349892	0.534388	0	up
6662	CUST_10931_PI422575199	aurora borealis	AGAP012375-RA	AGAP012375-RA	AGAP012375	3L	41234121	41236116	-1	0	1	protein_coding	0	aurora borealis		CUST_10931_PI	WGtarget	AGAP012375-RA	Unknown		0.105643	0.230922	0.8993	0	up	0.15546	0.0931594	1.18429	0	up	-0.0713376	0.332789	0.546167	0	down
7714	CUST_10932_PI422575199	peptidyl-prolyl cis-trans isomerase-like 1	AGAP012376-RA	AGAP012376-RA	AGAP012376	3L	41236535	41237137	1	0	1	protein_coding	0	peptidyl-prolyl cis-trans isomerase-like 1		CUST_10932_PI	WGtarget	AGAP012376-RA	Unknown		-0.142137	0.0186228	1.69524	1	down	-0.279546	0.000319796	3.01262	1	down	0.26484	0.207647	0.669287	0	up
3881	CUST_10933_PI422575199	sorting nexin 14	AGAP012377-RA	AGAP012377-RA	AGAP012377	3L	41237454	41240065	1	0	1	protein_coding	0	sorting nexin 14		CUST_10933_PI	WGtarget	AGAP012377-RA	Unknown		0.0781303	0.172573	0.990302	0	up	-0.0533281	0.343171	0.772667	0	down	-0.050427	0.718592	0.373886	0	down
10984	CUST_10934_PI422575199	neuropeptide f receptor 76f	AGAP012378-RA	AGAP012378-RA	AGAP012378	3L	41308878	41310287	-1	GPRNPY3	1	protein_coding	putative neuropeptide Y receptor 3 [Source:VB Community Annotation;Acc:GPRNPY3]	neuropeptide f receptor 76f		CUST_10934_PI	WGtarget	AGAP012378-RA	Unknown		0.0906956	0.00458031	2.15995	1	up	0.0905452	0.00586258	2.0776	1	up	0.00344271	0.924181	0.318823	0	up
520	CUST_10935_PI422575199	nitrilase and fragile histidine triad fusion protein hit	AGAP012379-RA	AGAP012379-RA	AGAP012379	3L	41348796	41350494	-1	0	1	protein_coding	0	nitrilase and fragile histidine triad fusion protein hit		CUST_10935_PI	WGtarget	AGAP012379-RA	Unknown		0.0334773	0.547547	0.628186	0	up	0.0449119	0.435261	0.69841	0	up	0.109168	0.0555215	1.06345	0	up
10274	CUST_10936_PI422575199	small nuclear ribonucleoprotein sm d3	AGAP012380-RA	AGAP012380-RA	AGAP012380	3L	41351107	41351538	-1	0	1	protein_coding	0	small nuclear ribonucleoprotein sm d3		CUST_10936_PI	WGtarget	AGAP012380-RA	Unknown		0.28175	0.0377572	1.47117	1	up	0.568589	0.000714616	2.76239	1	up	0.34971	0.202448	0.676449	0	up
1254	CUST_10937_PI422575199	major facilitator superfamily domain-containing protein 8-like	AGAP012381-RA	AGAP012381-RA	AGAP012381	3L	41352098	41354583	1	0	1	protein_coding	0	major facilitator superfamily domain-containing protein 8-like		CUST_10937_PI	WGtarget	AGAP012381-RA	Unknown		0.113795	0.00952567	1.91708	1	up	-0.0352596	0.348789	0.767357	0	down	-0.00484866	0.867165	0.333399	0	down
13244	CUST_10938_PI422575199	major facilitator superfamily domain-containing protein 8-like	AGAP012382-RA	AGAP012382-RA	AGAP012382	3L	41355324	41357277	1	0	1	protein_coding	0	major facilitator superfamily domain-containing protein 8-like		CUST_10938_PI	WGtarget	AGAP012382-RA	Unknown		0.219434	0.00361821	2.23907	1	up	0.432945	2.36586e-05	3.78214	1	up	0.150064	0.407573	0.498026	0	up
2060	CUST_10939_PI422575199	organic cation transporter	AGAP012383-RA	AGAP012383-RA	AGAP012383	3L	41357362	41362101	-1	0	1	protein_coding	0	organic cation transporter		CUST_10939_PI	WGtarget	AGAP012383-RA	Unknown		-0.0430381	0.289766	0.826893	0	down	-0.0733779	0.0906911	1.19265	0	down	0.0848038	0.134079	0.794581	0	up
8295	CUST_1094_PI422575199	af188633_1 m protein	AGAP005635-RB	AGAP005635-RB	AGAP005635	2L	18060479	18067863	-1	0	2	protein_coding	0	af188633_1 m protein		CUST_1094_PI4	WGtarget	AGAP005635-RB	Unknown		0.247169	0.00056947	2.8334	1	up	0.393918	1.36717e-05	3.93037	1	up	-0.043936	0.337399	0.542794	0	down
7044	CUST_10940_PI422575199	leucine-rich repeat-containing protein 15-like	AGAP012384-RA	AGAP012384-RA	AGAP012384	3L	41363038	41364509	1	0	1	protein_coding	0	leucine-rich repeat-containing protein 15-like		CUST_10940_PI	WGtarget	AGAP012384-RA	Unknown		0.0172676	0.695591	0.556509	0	up	0.0295471	0.517846	0.645272	0	up	-0.0398238	0.653126	0.395078	0	down
12870	CUST_10941_PI422575199	protein toll	AGAP012385-RA	AGAP012385-RA	AGAP012385	3L	41376069	41380138	-1	0	1	protein_coding	0	protein toll		CUST_10941_PI	WGtarget	AGAP012385-RA	Unknown		-0.0378653	0.196287	0.950107	0	down	0.0816224	0.0145399	1.77708	1	up	-0.0420421	0.536695	0.437707	0	down
11582	CUST_10942_PI422575199	fibrillin-2- partial	AGAP012386-RA	AGAP012386-RA	AGAP012386	3L	41415523	41432021	-1	0	1	protein_coding	0	fibrillin-2- partial		CUST_10942_PI	WGtarget	AGAP012386-RA	Unknown		-0.172562	0.0330282	1.51389	1	down	0.00868716	0.904009	0.479394	0	up	0.0678319	0.750464	0.364693	0	up
9365	CUST_10943_PI422575199	AGAP012388-PA [Anopheles gambiae str. PEST]	AGAP012388-RA	AGAP012388-RA	AGAP012388	3L	41538550	41540271	-1	0	1	protein_coding	0	AGAP012388-PA [Anopheles gambiae str. PEST]		CUST_10943_PI	WGtarget	AGAP012388-RA	Unknown		-0.112771	0.0340895	1.50376	1	down	-0.0681297	0.177971	0.980616	0	down	-0.097566	0.290372	0.579908	0	down
6633	CUST_10944_PI422575199	isoform a	AGAP012389-RA	AGAP012389-RA	AGAP012389	3L	41628550	41630292	1	0	1	protein_coding	0	isoform a		CUST_10944_PI	WGtarget	AGAP012389-RA	Unknown		0.0270361	0.283997	0.833478	0	up	0.0331999	0.211606	0.926347	0	up	-0.0300222	0.326666	0.550123	0	down
659	CUST_10945_PI422575199	isoform b	AGAP012390-RA	AGAP012390-RA	AGAP012390	3L	41693522	41695667	1	0	1	protein_coding	0	isoform b		CUST_10945_PI	WGtarget	AGAP012390-RA	Unknown		-0.0360226	0.388772	0.733411	0	down	-0.171274	0.00164873	2.49789	1	down	0.038522	0.495212	0.45557	0	up
7154	CUST_10946_PI422575199	ws dgat mgat	AGAP012391-RA	AGAP012391-RA	AGAP012391	3L	41699297	41701581	1	0	1	protein_coding	0	ws dgat mgat		CUST_10946_PI	WGtarget	AGAP012391-RA	Unknown		0.690375	1.33375e-05	3.93763	1	up	0.862455	1.97678e-06	4.44654	1	up	0.477071	0.0124178	1.55542	1	up		1	1
10183	CUST_10947_PI422575199	uncharacterized protein c16orf14-like protein	AGAP012392-RA	AGAP012392-RA	AGAP012392	3L	41702669	41705808	-1	0	1	protein_coding	0	uncharacterized protein c16orf14-like protein		CUST_10947_PI	WGtarget	AGAP012392-RA	Unknown		-0.541088	4.12599e-05	3.6208	1	down	-0.035404	0.661661	0.571651	0	down	0.356143	0.000711867	2.59597	1	up
10097	CUST_10948_PI422575199	gonadal protein gdl	AGAP012393-RA	AGAP012393-RA	AGAP012393	3L	41707173	41708129	1	0	1	protein_coding	0	gonadal protein gdl		CUST_10948_PI	WGtarget	AGAP012393-RA	Unknown		0.0277051	0.704344	0.552663	0	up	0.066482	0.376197	0.743732	0	up	0.0923569	0.313109	0.560665	0	up
10833	CUST_10949_PI422575199	peptide methionine sulfoxide reductase	AGAP012394-RA	AGAP012394-RA	AGAP012394	3L	41710048	41711592	-1	0	1	protein_coding	0	peptide methionine sulfoxide reductase		CUST_10949_PI	WGtarget	AGAP012394-RA	Unknown		0.998859	6.42464e-06	4.13634	1	up	0.701421	0.000134647	3.27649	1	up	-1.38802	0.00936215	1.65251	1	down
553	CUST_1095_PI422575199	aldehyde oxidase	AGAP005636-RA	AGAP005636-RA	AGAP005636	2L	18074160	18079141	-1	0	1	protein_coding	0	aldehyde oxidase		CUST_1095_PI4	WGtarget	AGAP005636-RA	Unknown		-0.0450696	0.265834	0.853939	0	down	-0.16848	0.00162883	2.50174	1	down	0.00667852	0.875581	0.331232	0	up
5961	CUST_10950_PI422575199	peptide methionine sulfoxide reductase	AGAP012395-RA	AGAP012395-RA	AGAP012395	3L	41712157	41713673	1	0	1	protein_coding	0	peptide methionine sulfoxide reductase		CUST_10950_PI	WGtarget	AGAP012395-RA	Unknown		0.834915	4.46943e-05	3.59783	1	up	0.568386	0.000934825	2.67597	1	up	-1.13987	0.0120873	1.56438	1	down
10864	CUST_10951_PI422575199	kda secreted salivary peptide	AGAP012396-RA	AGAP012396-RA	AGAP012396	3L	41716004	41720036	1	0	1	protein_coding	0	kda secreted salivary peptide		CUST_10951_PI	WGtarget	AGAP012396-RA	Unknown		0.136568	0.232538	0.897005	0	up	-0.224828	0.0638078	1.30392	1	down	0.0279931	0.931584	0.317162	0	up
6632	CUST_10952_PI422575199	polymerase ii (dna directed) polypeptide h	AGAP012397-RA	AGAP012397-RA	AGAP012397	3L	41720453	41721221	-1	0	1	protein_coding	0	polymerase ii (dna directed) polypeptide h		CUST_10952_PI	WGtarget	AGAP012397-RA	Unknown		-0.0216374	0.728678	0.542319	0	down	-0.0851716	0.195682	0.950939	0	down	0.145094	0.311823	0.561683	0	up
1939	CUST_10953_PI422575199	cop9 complex subunit 7a	AGAP012398-RA	AGAP012398-RA	AGAP012398	3L	41721913	41723295	1	0	1	protein_coding	0	cop9 complex subunit 7a		CUST_10953_PI	WGtarget	AGAP012398-RA	Unknown		-0.0899819	0.190207	0.959661	0	down	-0.0613264	0.375531	0.744369	0	down	0.306114	0.170753	0.724745	0	up
8711	CUST_10954_PI422575199	isoform a	AGAP012399-RA	AGAP012399-RA	AGAP012399	3L	41723406	41725308	-1	0	1	protein_coding	0	isoform a		CUST_10954_PI	WGtarget	AGAP012399-RA	Unknown		0.0227951	0.460824	0.681096	0	up	0.0233848	0.462232	0.68018	0	up	-0.032053	0.598389	0.414089	0	down
9985	CUST_10955_PI422575199	alpha-amylase	AGAP012400-RA	AGAP012400-RA	AGAP012400	3L	41725960	41728088	1	0	1	protein_coding	0	alpha-amylase		CUST_10955_PI	WGtarget	AGAP012400-RA	Unknown		0.000150405	0.999142	0.451431	0	up	-0.35156	0.0282492	1.5648	1	down	-0.33097	0.538575	0.437082	0	down
5141	CUST_10956_PI422575199	alpha-amylase	AGAP012401-RA	AGAP012401-RA	AGAP012401	3L	41729162	41731177	1	0	1	protein_coding	0	alpha-amylase		CUST_10956_PI	WGtarget	AGAP012401-RA	Unknown		0.0985568	0.388683	0.73348	0	up	-0.360065	0.00903547	1.93427	1	down	-0.957901	0.0699434	0.990464	0	down
8785	CUST_10957_PI422575199	exosome component 8	AGAP012402-RA	AGAP012402-RA	AGAP012402	3L	41731404	41732561	1	0	1	protein_coding	0	exosome component 8		CUST_10957_PI	WGtarget	AGAP012402-RA	Unknown		-0.184944	0.0135275	1.80121	1	down	-0.211975	0.00756855	1.99244	1	down	0.125214	0.180531	0.70921	0	up
10228	CUST_10958_PI422575199	isoform a	AGAP012403-RA	AGAP012403-RA	AGAP012403	3L	41736474	41742484	-1	0	1	protein_coding	0	isoform a		CUST_10958_PI	WGtarget	AGAP012403-RA	Unknown		0.120274	0.00136794	2.55561	1	up	0.098403	0.00512962	2.12145	1	up	-0.0557705	0.130276	0.802917	0	down
806	CUST_10959_PI422575199	alanine-glyoxylate aminotransferase	AGAP012404-RA	AGAP012404-RA	AGAP012404	3L	41748911	41753784	1	0	1	protein_coding	0	alanine-glyoxylate aminotransferase		CUST_10959_PI	WGtarget	AGAP012404-RA	Unknown		0.247286	0.0502331	1.38058	1	up	1.18583	8.92296e-07	4.63842	1	up	0.0791683	0.795361	0.3523	0	up
3379	CUST_1096_PI422575199	aldehyde oxidase	AGAP005637-RA	AGAP005637-RA	AGAP005637	2L	18079689	18084593	1	0	1	protein_coding	0	aldehyde oxidase		CUST_1096_PI4	WGtarget	AGAP005637-RA	Unknown		-0.122946	0.0368699	1.47878	1	down	-0.139071	0.0240588	1.61442	1	down	-0.0692266	0.0525534	1.08085	0	down
11086	CUST_10960_PI422575199	im:7155895 protein	AGAP012405-RA	AGAP012405-RA	AGAP012405	3L	41751685	41753187	-1	0	1	protein_coding	0	im:7155895 protein		CUST_10960_PI	WGtarget	AGAP012405-RA	Unknown		0.285724	0.00221188	2.40154	1	up	0.154356	0.0535887	1.35978	1	up	0.052517	0.562374	0.427164	0	up
5883	CUST_10961_PI422575199	transmembrane protein 64	AGAP012406-RA	AGAP012406-RA	AGAP012406	3L	41755657	41759200	-1	0	1	protein_coding	0	transmembrane protein 64		CUST_10961_PI	WGtarget	AGAP012406-RA	Unknown		0.226602	0.0282817	1.56457	1	up	0.353629	0.00261753	2.34648	1	up	-0.437616	0.110888	0.850239	0	down
14609	CUST_10962_PI422575199	protein disulfide isomerase	AGAP012407-RA	AGAP012407-RA	AGAP012407	3L	41763690	41768421	-1	0	1	protein_coding	0	protein disulfide isomerase		CUST_10962_PI	WGtarget	AGAP012407-RA	Unknown		0.445592	0.000264992	3.06922	1	up	0.867733	9.53758e-07	4.62451	1	up	0.0767481	0.706017	0.377831	0	up
9974	CUST_10963_PI422575199	rna m5u methyltransferase	AGAP012408-RA	AGAP012408-RA	AGAP012408	3L	41769006	41771149	1	0	1	protein_coding	0	rna m5u methyltransferase		CUST_10963_PI	WGtarget	AGAP012408-RA	Unknown		-0.0182783	0.781203	0.521746	0	down	0.0802669	0.249693	0.873815	0	up	0.149516	0.61495	0.408297	0	up
12539	CUST_10964_PI422575199	zinc finger protein	AGAP012410-RA	AGAP012410-RA	AGAP012410	3L	41783922	41787299	1	0	1	protein_coding	0	zinc finger protein		CUST_10964_PI	WGtarget	AGAP012410-RA	Unknown		0.262181	0.00101122	2.65159	1	up	0.153557	0.023515	1.62193	1	up	-0.0282203	0.461393	0.470776	0	down
11466	CUST_10965_PI422575199	t-cell specific transcription tcf	AGAP012411-RA	AGAP012411-RA	AGAP012411	3L	41808845	41811309	-1	0	1	protein_coding	0	t-cell specific transcription tcf		CUST_10965_PI	WGtarget	AGAP012411-RA	Unknown		0.10459	0.00731963	2.00396	1	up	0.11454	0.0051476	2.12029	1	up	-0.0425231	0.467043	0.468162	0	down
9614	CUST_10966_PI422575199	ceramide glucosyltransferase	AGAP012412-RA	AGAP012412-RA	AGAP012412	3L	41815484	41816680	-1	0	1	protein_coding	0	ceramide glucosyltransferase		CUST_10966_PI	WGtarget	AGAP012412-RA	Unknown		-0.180667	0.118493	1.10795	0	down	-0.263728	0.0329447	1.51478	1	down	0.202327	0.167195	0.730594	0	up
13720	CUST_10967_PI422575199	cyclin a	AGAP012413-RA	AGAP012413-RA	AGAP012413	3L	41822706	41824363	1	0	1	protein_coding	0	cyclin a		CUST_10967_PI	WGtarget	AGAP012413-RA	Unknown		0.316456	0.0758432	1.24875	0	up	-0.341815	0.0581567	1.33358	1	down	0.350215	0.446862	0.477932	0	up
9284	CUST_10968_PI422575199	n-acetyl galactosaminyl transferase 6	AGAP012414-RA	AGAP012414-RA	AGAP012414	3L	41826549	41828336	1	0	1	protein_coding	0	n-acetyl galactosaminyl transferase 6		CUST_10968_PI	WGtarget	AGAP012414-RA	Unknown		-0.148727	0.0416319	1.43975	1	down	-0.261349	0.00237908	2.37766	1	down	0.253275	0.331771	0.546784	0	up
2561	CUST_10969_PI422575199	pmp22 peroxisomal membrane	AGAP012415-RA	AGAP012415-RA	AGAP012415	3L	41828846	41829610	-1	0	1	protein_coding	0	pmp22 peroxisomal membrane		CUST_10969_PI	WGtarget	AGAP012415-RA	Unknown		-0.237236	0.00425787	2.18466	1	down	-0.44442	4.24175e-05	3.61322	1	down	0.107915	0.175549	0.717009	0	up
11487	CUST_1097_PI422575199	aldehyde oxidase	AGAP005638-RA	AGAP005638-RA	AGAP005638	2L	18086336	18091358	1	0	1	protein_coding	0	aldehyde oxidase		CUST_1097_PI4	WGtarget	AGAP005638-RA	Unknown		-0.0124669	0.753284	0.532733	0	down	0.0337431	0.414177	0.714168	0	up	-0.0260369	0.754284	0.363846	0	down
7177	CUST_10970_PI422575199	polymerase iii (dna directed) polypeptide g	AGAP012416-RA	AGAP012416-RA	AGAP012416	3L	41830112	41831098	1	0	1	protein_coding	0	polymerase iii (dna directed) polypeptide g		CUST_10970_PI	WGtarget	AGAP012416-RA	Unknown		-0.337514	0.000552986	2.84211	1	down	-0.253201	0.00407279	2.2	1	down	0.173446	0.193072	0.689763	0	up
8014	CUST_10971_PI422575199	exocyst complex component 1	AGAP012417-RA	AGAP012417-RA	AGAP012417	3L	41831074	41834030	-1	0	1	protein_coding	0	exocyst complex component 1		CUST_10971_PI	WGtarget	AGAP012417-RA	Unknown		-0.106585	0.0476797	1.3973	1	down	-0.0577147	0.262453	0.857978	0	down	0.0440858	0.654374	0.394549	0	up
6253	CUST_10972_PI422575199	conserved protein	AGAP012418-RA	AGAP012418-RA	AGAP012418	3L	41834603	41835368	-1	0	1	protein_coding	0	conserved protein		CUST_10972_PI	WGtarget	AGAP012418-RA	Unknown		-0.144284	0.0563865	1.34357	1	down	-0.768937	5.0419e-07	4.78004	1	down	0.851	0.157397	0.747131	0	up
4652	CUST_10973_PI422575199	isoform a	AGAP012419-RA	AGAP012419-RA	AGAP012419	3L	41839709	41841606	-1	0	1	protein_coding	0	isoform a		CUST_10973_PI	WGtarget	AGAP012419-RA	Unknown		0.0659867	0.467842	0.676189	0	up	-0.245655	0.0184903	1.69784	1	down	-0.0262219	0.819696	0.345701	0	down
10244	CUST_10974_PI422575199	AGAP012420-PA [Anopheles gambiae str. PEST]	AGAP012420-RA	AGAP012420-RA	AGAP012420	3L	41851461	41852294	1	0	1	protein_coding	0	AGAP012420-PA [Anopheles gambiae str. PEST]		CUST_10974_PI	WGtarget	AGAP012420-RA	Unknown		-0.0324347	0.394574	0.72886	0	down	-0.0752642	0.0750579	1.25212	0	down	0.0296377	0.594699	0.415539	0	up
12565	CUST_10975_PI422575199	AGAP012421-PA [Anopheles gambiae str. PEST]	AGAP012421-RA	AGAP012421-RA	AGAP012421	3L	41854472	41869110	1	0	1	protein_coding	0	AGAP012421-PA [Anopheles gambiae str. PEST]		CUST_10975_PI	WGtarget	AGAP012421-RA	Unknown		0.143966	0.235524	0.892749	0	up	-0.0795896	0.502887	0.653991	0	down	-0.50063	0.00200809	2.20616	1	down
13953	CUST_10976_PI422575199	serine threonine-protein kinase wnk	AGAP012422-RA	AGAP012422-RA	AGAP012422	3L	41870678	41872969	1	0	1	protein_coding	0	serine threonine-protein kinase wnk		CUST_10976_PI	WGtarget	AGAP012422-RA	Unknown		0.72224	0.000122657	3.30419	1	up	0.879048	2.39549e-05	3.77922	1	up	-0.55389	0.019618	1.40127	1	down
2153	CUST_10977_PI422575199	serine threonine-protein kinase wnk	AGAP012423-RA	AGAP012423-RA	AGAP012423	3L	41875112	41882732	1	0	1	protein_coding	0	serine threonine-protein kinase wnk		CUST_10977_PI	WGtarget	AGAP012423-RA	Unknown		0.246096	0.0176474	1.71325	1	up	0.403233	0.000910793	2.68449	1	up	-0.44968	0.00322054	2.0324	1	down
38	CUST_10978_PI422575199	insulin receptor	AGAP012424-RA	AGAP012424-RA	AGAP012424	3L	41924090	41939037	1	INR	1	protein_coding	insulin receptor [Source:VB Community Annotation;Acc:INR]	insulin receptor		CUST_10978_PI	WGtarget	AGAP012424-RA	Unknown		0.0214816	0.437661	0.696741	0	up	0.0466396	0.115927	1.11492	0	up	-0.0175735	0.806462	0.349256	0	down
13845	CUST_10979_PI422575199	leucine-rich transmembrane protein	AGAP012425-RA	AGAP012425-RA	AGAP012425	3L	41943601	41945529	-1	0	1	protein_coding	0	leucine-rich transmembrane protein		CUST_10979_PI	WGtarget	AGAP012425-RA	Unknown		0.119531	0.0802045	1.23203	0	up	-0.201468	0.00874627	1.94503	1	down	0.685905	0.109966	0.852478	0	up
10156	CUST_1098_PI422575199	atp-binding cassette transporter	AGAP005639-RA	AGAP005639-RA	AGAP005639	2L	18093303	18104524	-1	0	1	protein_coding	0	atp-binding cassette transporter		CUST_1098_PI4	WGtarget	AGAP005639-RA	Unknown		-0.0441052	0.102122	1.15512	0	down	-0.00379303	0.881048	0.486955	0	down	0.0309538	0.326096	0.550499	0	up
8424	CUST_10980_PI422575199	sex peptide receptor	AGAP012426-RA	AGAP012426-RA	AGAP012426	3L	41950563	41952426	1	0	1	protein_coding	0	sex peptide receptor		CUST_10980_PI	WGtarget	AGAP012426-RA	Unknown		0.10139	0.00225274	2.3956	1	up	0.051922	0.0663855	1.29108	0	up	-0.0602907	0.119107	0.830078	0	down
7373	CUST_10981_PI422575199	sex peptide receptor	AGAP012427-RA	AGAP012427-RA	AGAP012427	3L	41953475	41961503	1	GPRNNA16	1	protein_coding	putative GPCR class a orphan receptor 16 [Source:VB Community Annotation;Acc:GPRNNA16]	sex peptide receptor		CUST_10981_PI	WGtarget	AGAP012427-RA	Unknown		0.0735641	0.029756	1.54775	1	up	-0.0440872	0.163458	1.00692	0	down	-0.00232516	0.935667	0.316106	0	down
2887	CUST_10982_PI422575199	casps2 protein	AGAP011949-RA	AGAP011949-RA	AGAP011949	3L	35503535	35504293	1	CASPS1	1	protein_coding	Caspase (Short). [Source:VB Community Annotation;Acc:CASPS1]	casps2 protein		CUST_10982_PI	WGtarget	AGAP011949-RA	Unknown		-0.039634	0.182072	0.973663	0	down	-0.0557134	0.0806735	1.23032	0	down	0.21212	0.379646	0.514714	0	up
3440	CUST_10983_PI422575199	casps2 protein	AGAP011950-RA	AGAP011950-RA	AGAP011950	3L	35505571	35506332	1	CASPS2	1	protein_coding	Caspase (Short). [Source:VB Community Annotation;Acc:CASPS2]	casps2 protein		CUST_10983_PI	WGtarget	AGAP011950-RA	Unknown		-0.0960609	0.0222157	1.63996	1	down	-0.0711014	0.0783013	1.23924	0	down	-0.0296873	0.742473	0.36705	0	down
1128	CUST_10984_PI422575199	casps4 protein	AGAP011952-RA	AGAP011952-RA	AGAP011952	3L	35509736	35510690	1	CASPS3	1	protein_coding	Caspase (Short). [Source:VB Community Annotation;Acc:CASPS3]	casps4 protein		CUST_10984_PI	WGtarget	AGAP011952-RA	Unknown		-0.644502	0.00669097	2.03426	1	down	-1.06197	0.000224751	3.12236	1	down	0.118625	0.590151	0.41718	0	up
2067	CUST_10985_PI422575199	casps4 protein	AGAP011951-RA	AGAP011951-RA	AGAP011951	3L	35507114	35507895	-1	CASPS4	1	protein_coding	Caspase (Short). [Source:VB Community Annotation;Acc:CASPS4]	casps4 protein		CUST_10985_PI	WGtarget	AGAP011951-RA	Unknown		-0.00656762	0.784859	0.520383	0	down	-0.075803	0.0109701	1.86986	1	down	0.100521	0.23133	0.638825	0	up
10123	CUST_10986_PI422575199	caspase-3 precursor	AGAP010828-RA	AGAP010828-RA	AGAP010828	3L	11513998	11522239	1	CASPS9	1	protein_coding	Caspase (Short). [Source:VB Community Annotation;Acc:CASPS9]	caspase-3 precursor		CUST_10986_PI	WGtarget	AGAP010828-RA	Unknown		0.0221375	0.436387	0.697671	0	up	0.0535038	0.0863183	1.20885	0	up	-0.0169415	0.764338	0.361033	0	down
2029	CUST_10987_PI422575199	caspase-3 precursor	AGAP010829-RA	AGAP010829-RA	AGAP010829	3L	11524693	11531472	1	CASPS12	1	protein_coding	Caspase (Short). [Source:VB Community Annotation;Acc:CASPS12]	caspase-3 precursor		CUST_10987_PI	WGtarget	AGAP010829-RA	Unknown		-0.0605202	0.145409	1.04324	0	down	-0.0170344	0.675434	0.56553	0	down	-0.0495155	0.498703	0.454139	0	down
1723	CUST_10988_PI422575199	caspase-3 precursor	AGAP010826-RA	AGAP010826-RA	AGAP010826	3L	11509509	11510123	1	CASPS13	1	protein_coding	Caspase (Short). [Source:VB Community Annotation;Acc:CASPS13]	caspase-3 precursor		CUST_10988_PI	WGtarget	AGAP010826-RA	Unknown		-0.344919	6.3827e-07	4.72058	1	down	-0.298398	2.48667e-06	4.38578	1	down	-0.00167215	0.980585	0.305973	0	down
1061	CUST_10989_PI422575199	superoxide mn	AGAP010517-RA	AGAP010517-RA	AGAP010517	3L	5581880	5582955	-1	SOD1	1	protein_coding	Manganese-Iron (Mn-Fe) Superoxide Dismutase. [Source:VB Community Annotation;Acc:MNSOD1]	superoxide mn		CUST_10989_PI	WGtarget	AGAP010517-RA	Unknown		0.197432	0.0469864	1.40147	1	up	0.0423789	0.647434	0.577998	0	up	0.510629	0.498548	0.454191	0	up
1408	CUST_1099_PI422575199	pre-mrna splicing factor	AGAP005640-RA	AGAP005640-RA	AGAP005640	2L	18121372	18124666	1	0	1	protein_coding	0	pre-mrna splicing factor		CUST_1099_PI4	WGtarget	AGAP005640-RA	Unknown		-0.27776	0.00256207	2.35299	1	down	-0.416243	0.000159342	3.22416	1	down	0.332877	0.0313494	1.24815	0	up
3203	CUST_10990_PI422575199	galectin	AGAP011278-RA	AGAP011278-RA	AGAP011278	3L	20489500	20489961	1	GALE4	1	protein_coding	Galectin. [Source:VB Community Annotation;Acc:GALE4]	galectin		CUST_10990_PI	WGtarget	AGAP011278-RA	Unknown		-0.072918	0.0693387	1.27735	0	down	-0.0626221	0.122817	1.09628	0	down	-0.049295	0.438148	0.482156	0	down
465	CUST_10991_PI422575199	gale5 protein	AGAP011287-RA	AGAP011287-RA	AGAP011287	3L	20570651	20571617	-1	GALE5	1	protein_coding	Galectin. [Source:VB Community Annotation;Acc:GALE5]	gale5 protein		CUST_10991_PI	WGtarget	AGAP011287-RA	Unknown		-0.238531	0.0203631	1.66759	1	down	-0.0594807	0.518953	0.644691	0	down	0.213382	0.38092	0.513857	0	up
138	CUST_10992_PI422575199	gram-negative bacteria binding protein 3	AGAP012409-RA	AGAP012409-RA	AGAP012409	3L	41771464	41773010	1	GNBPA2	1	protein_coding	Gram-Negative Binding Protein (GNBP), or Beta-1,3-Glucan Binding Protein (BGBP). [Source:VB Community Annotation;Acc:GNBPA2]	gram-negative bacteria binding protein 3		CUST_10992_PI	WGtarget	AGAP012409-RA	Unknown		-0.260025	0.00116172	2.60865	1	down	-0.296616	0.000459993	2.90079	1	down	0.0199755	0.692813	0.382056	0	up
11083	CUST_10993_PI422575199	mam domain-containing glycosylphosphatidylinositol anchor protein 1	AGAP011974-RA	AGAP011974-RA	AGAP011974	3L	35714958	35717153	1	SCRC1	1	protein_coding	Class C Scavenger Receptor (Sushi/SCR/CCP, MAM, and Somatomedin B domains). [Source:VB Community Annotation;Acc:SCRC1]	mam domain-containing glycosylphosphatidylinositol anchor protein 1		CUST_10993_PI	WGtarget	AGAP011974-RA	Unknown		0.0647768	0.128112	1.08283	0	up	0.31214	1.24629e-05	3.95558	1	up	-0.00336436	0.96787	0.308999	0	down
1775	CUST_10994_PI422575199	toll	AGAP010636-RA	AGAP010636-RA	AGAP010636	3L	7767929	7770895	1	TOLL1B	1	protein_coding	Toll-like Receptor. [Source:VB Community Annotation;Acc:TOLL1B]	toll		CUST_10994_PI	WGtarget	AGAP010636-RA	Unknown		-0.0910137	0.0195572	1.68018	1	down	-0.00776186	0.82163	0.507342	0	down	-0.0311804	0.569213	0.4242	0	down
11407	CUST_10995_PI422575199	toll-related protein	AGAP010669-RA	AGAP010669-RA	AGAP010669	3L	8174795	8178377	-1	TOLL5B	1	protein_coding	Toll-like Receptor. [Source:VB Community Annotation;Acc:TOLL5B]	toll-related protein		CUST_10995_PI	WGtarget	AGAP010669-RA	Unknown		-0.0607726	0.368058	0.750714	0	down	-0.145428	0.0477044	1.3971	1	down	-0.0163359	0.765312	0.360777	0	down
9776	CUST_10996_PI422575199	toll-like receptor (agap012387-pa)	AGAP012387-RA	AGAP012387-RA	AGAP012387	3L	41486836	41491215	-1	TOLL6	1	protein_coding	Toll-like Receptor. [Source:VB Community Annotation;Acc:TOLL6]	toll-like receptor (agap012387-pa)		CUST_10996_PI	WGtarget	AGAP012387-RA	Unknown		-0.0615238	0.136092	1.06385	0	down	0.00505934	0.898549	0.481131	0	up	-0.0627623	0.0987573	0.8844	0	down
5943	CUST_10997_PI422575199	cg8595	AGAP012326-RA	AGAP012326-RA	AGAP012326	3L	40293607	40297410	1	TOLL7	1	protein_coding	Toll-like Receptor. [Source:VB Community Annotation;Acc:TOLL7]	cg8595		CUST_10997_PI	WGtarget	AGAP012326-RA	Unknown		0.0525446	0.0885937	1.20051	0	up	0.107876	0.00382675	2.22021	1	up	-0.0216253	0.51375	0.447524	0	down
3452	CUST_10998_PI422575199	toll	AGAP011187-RA	AGAP011187-RA	AGAP011187	3L	18555488	18559531	1	TOLL10	1	protein_coding	Toll-like Receptor. [Source:VB Community Annotation;Acc:TOLL10]	toll		CUST_10998_PI	WGtarget	AGAP011187-RA	Unknown		0.107042	0.11736	1.11101	0	up	0.256571	0.00237397	2.37843	1	up	-0.241878	0.125902	0.812714	0	down
9602	CUST_10999_PI422575199	toll	AGAP011186-RA	AGAP011186-RA	AGAP011186	3L	18353919	18358304	1	TOLL11	1	protein_coding	Toll-like Receptor. [Source:VB Community Annotation;Acc:TOLL11]	toll		CUST_10999_PI	WGtarget	AGAP011186-RA	Unknown		0.0358809	0.629771	0.586224	0	up	0.0760697	0.322705	0.792177	0	up	-0.175111	0.16744	0.730195	0	down
10174	CUST_11_PI422575199	dna replication helicase dna2	AGAP004685-RA	AGAP004685-RA	AGAP004685	2L	493579	497632	-1	0	2	protein_coding	0	dna replication helicase dna2		CUST_11_PI422	WGtarget	AGAP004685-RA	Unknown		0.0815011	0.542626	0.631002	0	up	0.0601086	0.655766	0.574083	0	up	0.201848	0.244629	0.623853	0	up
9887	CUST_110_PI422575199	ken and barbie	AGAP004767-RA	AGAP004767-RA	AGAP004767	2L	3194035	3196599	-1	0	1	protein_coding	0	ken and barbie		CUST_110_PI42	WGtarget	AGAP004767-RA	Unknown		0.126647	0.000157162	3.22796	1	up	0.117188	0.00036249	2.97423	1	up	0.0195011	0.360304	0.526899	0	up
5623	CUST_1100_PI422575199	isoform a	AGAP005641-RA	AGAP005641-RA	AGAP005641	2L	18132154	18165156	-1	0	1	protein_coding	0	isoform a		CUST_1100_PI4	WGtarget	AGAP005641-RA	Unknown		0.219407	0.00779568	1.98297	1	up	0.616841	3.14501e-06	4.32364	1	up	0.0296192	0.673303	0.388385	0	up
657	CUST_11000_PI422575199	defensin	AGAP011294-RA	AGAP011294-RA	AGAP011294	3L	20627828	20628236	1	Def1	1	protein_coding	Defensin [Source:UniProtKB/Swiss-Prot;Acc:Q17027]	defensin		CUST_11000_PI	WGtarget	AGAP011294-RA	Unknown		-0.159397	0.125188	1.0899	0	down	0.15899	0.127462	1.08422	0	up	0.606909	0.288406	0.581605	0	up
7444	CUST_11001_PI422575199	ctl2 protein	AGAP010709-RA	AGAP010709-RA	AGAP010709	3L	8879334	8887946	-1	CTL2	1	protein_coding	C-Type Lectin (CTL). [Source:VB Community Annotation;Acc:CTL2]	ctl2 protein		CUST_11001_PI	WGtarget	AGAP010709-RA	Unknown		-0.130802	0.0203729	1.66747	1	down	-0.00220557	0.964157	0.461238	0	down	-0.0543199	0.372778	0.519056	0	down
14270	CUST_11002_PI422575199	galactose-specific c-type	AGAP010708-RA	AGAP010708-RA	AGAP010708	3L	8870420	8870794	1	CTLMA7	1	protein_coding	C-Type Lectin (CTL) - mannose binding. [Source:VB Community Annotation;Acc:CTLMA7]	galactose-specific c-type		CUST_11002_PI	WGtarget	AGAP010708-RA	Unknown		-0.102195	0.039061	1.46038	1	down	-0.0355247	0.443286	0.692805	0	down	-0.109138	0.244631	0.623853	0	down
9280	CUST_11003_PI422575199	stat1 protein	AGAP010423-RA	AGAP010423-RA	AGAP010423	3L	3092566	3094734	1	Stat	1	protein_coding	Signal transducer and transcription activator [Source:UniProtKB/Swiss-Prot;Acc:Q7QDU4]	stat1 protein		CUST_11003_PI	WGtarget	AGAP010423-RA	Unknown		-0.053899	0.222125	0.911105	0	down	-0.0179544	0.680494	0.563226	0	down	-0.0385458	0.598433	0.414089	0	down
14053	CUST_11004_PI422575199	oxidase peroxidase	AGAP013282-RA	AGAP013282-RA	AGAP013282	3L	12790004	12791984	-1	HPX10	1	protein_coding	Heme Peroxidase. [Source:VB Community Annotation;Acc:HPX10]	oxidase peroxidase		CUST_11004_PI	WGtarget	AGAP013282-RA	Unknown		-0.0816016	0.0371191	1.47658	1	down	-0.0447412	0.222772	0.910282	0	down	-0.0649399	0.275757	0.592413	0	down
12264	CUST_11005_PI422575199	oxidase peroxidase	AGAP010899-RA	AGAP010899-RA	AGAP010899	3L	12786986	12788946	-1	HPX11	1	protein_coding	Heme Peroxidase. [Source:VB Community Annotation;Acc:HPX11]	oxidase peroxidase		CUST_11005_PI	WGtarget	AGAP010899-RA	Unknown		-0.0974155	0.0395457	1.45658	1	down	-0.0386034	0.375746	0.744187	0	down	-0.0529981	0.540061	0.436457	0	down
5717	CUST_11006_PI422575199	oxidase peroxidase	AGAP010810-RA	AGAP010810-RA	AGAP010810	3L	10791477	10797515	1	HPX14	1	protein_coding	Heme Peroxidase. [Source:VB Community Annotation;Acc:HPX14]	oxidase peroxidase		CUST_11006_PI	WGtarget	AGAP010810-RA	Unknown		-0.0217507	0.469212	0.675317	0	down	-0.0136547	0.659312	0.572506	0	down	-0.146281	0.000824053	2.54119	1	down
10539	CUST_11007_PI422575199	oxidase peroxidase	AGAP013327-RA	AGAP013327-RA	AGAP013327	3L	10786057	10788017	1	HPX15	1	protein_coding	Heme Peroxidase. [Source:VB Community Annotation;Acc:HPX15]	oxidase peroxidase		CUST_11007_PI	WGtarget	AGAP013327-RA	Unknown		0.16322	0.398307	0.726028	0	up	-0.490653	0.0242134	1.61235	1	down	0.252021	0.0716919	0.982857	0	up
12553	CUST_11008_PI422575199	oxidase peroxidase	AGAP011216-RA	AGAP011216-RA	AGAP011216	3L	19446199	19448003	1	HPX16	1	protein_coding	Heme Peroxidase. [Source:VB Community Annotation;Acc:HPX16]	oxidase peroxidase		CUST_11008_PI	WGtarget	AGAP011216-RA	Unknown		0.273741	0.157292	1.01854	0	up	-0.442383	0.0333681	1.51041	1	down	-0.438356	0.0141404	1.51242	1	down
6155	CUST_11009_PI422575199	clipa6 protein	AGAP011782-RA	AGAP011782-RA	AGAP011782	3L	33252286	33254243	1	CLIPE2	1	protein_coding	Clip-Domain Serine Protease, family E. Protease homologue. [Source:VB Community Annotation;Acc:CLIPE2]	clipa6 protein		CUST_11009_PI	WGtarget	AGAP011782-RA	Unknown		0.00736701	0.8332	0.503195	0	up	0.0186122	0.607891	0.5968	0	up	-0.0244395	0.415552	0.493724	0	down
2667	CUST_1101_PI422575199	serine protease	AGAP005642-RA	AGAP005642-RA	AGAP005642	2L	18141436	18142458	1	0	1	protein_coding	0	serine protease		CUST_1101_PI4	WGtarget	AGAP005642-RA	Unknown		-0.0847658	0.101773	1.15619	0	down	-0.0568526	0.261669	0.858967	0	down	0.120478	0.0684165	0.997571	0	up
10732	CUST_11010_PI422575199	serine protease	AGAP011785-RA	AGAP011785-RA	AGAP011785	3L	33261460	33262654	-1	CLIPE6	1	protein_coding	Clip-Domain Serine Protease, family E. Protease homologue. [Source:VB Community Annotation;Acc:CLIPE6]	serine protease		CUST_11010_PI	WGtarget	AGAP011785-RA	Unknown		0.478815	0.00664619	2.03661	1	up	0.425639	0.0134313	1.80325	1	up	0.479377	0.294341	0.576474	0	up
7521	CUST_11011_PI422575199	serine protease	AGAP011786-RA	AGAP011786-RA	AGAP011786	3L	33264409	33265710	-1	CLIPE7	1	protein_coding	Clip-Domain Serine Protease, family E. Protease homologue. [Source:VB Community Annotation;Acc:CLIPE7]	serine protease		CUST_11011_PI	WGtarget	AGAP011786-RA	Unknown		-0.0960065	0.247007	0.877158	0	down	-0.0986729	0.240334	0.886275	0	down	-0.0445718	0.338396	0.542089	0	down
13735	CUST_11012_PI422575199	tep1	AGAP010815-RA	AGAP010815-RA	AGAP010815	3L	11202091	11206882	-1	TEP16	1	protein_coding	Thioester-containing protein. [Source:VB Community Annotation;Acc:TEP1]	tep1		CUST_11012_PI	WGtarget	AGAP010815-RA	Unknown		0.41771	0.000667737	2.78411	1	up	0.749213	5.87567e-06	4.15691	1	up	0.248485	0.473107	0.465256	0	up
10179	CUST_11013_PI422575199	tep1	AGAP010816-RA	AGAP010816-RA	AGAP010816	3L	11215246	11220064	-1	TEP3	1	protein_coding	Thioester-containing protein. [Source:VB Community Annotation;Acc:TEP3]	tep1		CUST_11013_PI	WGtarget	AGAP010816-RA	Unknown		-0.00857751	0.880241	0.487229	0	down	0.495368	5.11215e-06	4.19087	1	up	0.643097	0.295989	0.574872	0	up
7036	CUST_11014_PI422575199	tep1	AGAP010812-RA	AGAP010812-RA	AGAP010812	3L	11001288	11007349	1	TEP4	1	protein_coding	Thioester-containing protein. [Source:VB Community Annotation;Acc:TEP4]	tep1		CUST_11014_PI	WGtarget	AGAP010812-RA	Unknown		-0.31764	0.000156124	3.23	1	down	0.164859	0.0125255	1.82615	1	up	0.267893	0.158807	0.744935	0	up
9318	CUST_11015_PI422575199	tep1	AGAP010830-RA	AGAP010830-RA	AGAP010830	3L	11595534	11600216	1	TEP9	1	protein_coding	Thioester-containing protein. [Source:VB Community Annotation;Acc:TEP9]	tep1		CUST_11015_PI	WGtarget	AGAP010830-RA	Unknown		0.201122	0.0286746	1.56032	1	up	0.0957539	0.256576	0.865211	0	up	0.251205	0.0912947	0.908596	0	up
4997	CUST_11016_PI422575199	tep1	AGAP010819-RA	AGAP010819-RA	AGAP010819	3L	11291103	11295788	1	TEP10	1	protein_coding	Thioester-containing protein. [Source:VB Community Annotation;Acc:TEP10]	tep1		CUST_11016_PI	WGtarget	AGAP010819-RA	Unknown		-0.130538	0.0137987	1.79429	1	down	-0.0367063	0.429808	0.702538	0	down	-0.0512913	0.355739	0.530055	0	down
5115	CUST_11017_PI422575199	tep1	AGAP010814-RA	AGAP010814-RA	AGAP010814	3L	11185704	11190462	-1	TEP6	1	protein_coding	Thioester-containing protein. [Source:VB Community Annotation;Acc:TEP6]	tep1		CUST_11017_PI	WGtarget	AGAP010814-RA	Unknown		-0.151267	0.0477334	1.39691	1	down	-0.064506	0.369582	0.749344	0	down	-0.0436358	0.467208	0.468079	0	down
6393	CUST_11018_PI422575199	serine protease	AGAP011790-RB	AGAP011790-RB	AGAP011790	3L	33279985	33281890	1	CLIPA2	1	protein_coding	Clip-Domain Serine Protease, family A. Protease homologue. [Source:VB Community Annotation;Acc:CLIPA2]	serine protease		CUST_11018_PI	WGtarget	AGAP011790-RB	Unknown		-0.194678	0.0574821	1.33727	1	down	-0.0728287	0.446687	0.690363	0	down	0.0948349	0.0988566	0.884143	0	up
13007	CUST_11019_PI422575199	serine protease	AGAP011787-RA	AGAP011787-RA	AGAP011787	3L	33268389	33269658	-1	CLIPA5	1	protein_coding	Clip-Domain Serine Protease, family A. Protease homologue. [Source:VB Community Annotation;Acc:CLIPA5]	serine protease		CUST_11019_PI	WGtarget	AGAP011787-RA	Unknown		-0.177819	0.259494	0.861664	0	down	0.207233	0.19403	0.953843	0	up	1.3297	0.0106749	1.60629	1	up
7392	CUST_1102_PI422575199	ring finger and wd repeat domain-containing protein 3	AGAP005643-RA	AGAP005643-RA	AGAP005643	2L	18166375	18168796	1	0	1	protein_coding	0	ring finger and wd repeat domain-containing protein 3		CUST_1102_PI4	WGtarget	AGAP005643-RA	Unknown		0.0477178	0.509862	0.649765	0	up	-0.100847	0.182618	0.972641	0	down	0.094529	0.27333	0.594781	0	up
14219	CUST_11020_PI422575199	clipa6 protein	AGAP011789-RA	AGAP011789-RA	AGAP011789	3L	33275117	33276554	-1	CLIPA6	1	protein_coding	Clip-Domain Serine Protease, family A. Protease homologue. [Source:VB Community Annotation;Acc:CLIPA6]	clipa6 protein		CUST_11020_PI	WGtarget	AGAP011789-RA	Unknown		-0.0626865	0.453142	0.686195	0	down	0.662849	1.18396e-05	3.97228	1	up	0.170642	0.559226	0.428437	0	up
11438	CUST_11021_PI422575199	serine protease	AGAP010968-RA	AGAP010968-RA	AGAP010968	3L	14000015	14001312	1	CLIPA9	1	protein_coding	Clip-Domain Serine Protease, family A. Protease homologue. [Source:VB Community Annotation;Acc:CLIPA9]	serine protease		CUST_11021_PI	WGtarget	AGAP010968-RA	Unknown		0.443026	0.00241084	2.37353	1	up	-0.0319508	0.777725	0.523043	0	down	0.510596	0.474591	0.464543	0	up
5264	CUST_11022_PI422575199	serine protease	AGAP011783-RA	AGAP011783-RA	AGAP011783	3L	33254563	33255824	-1	CLIPA13	1	protein_coding	Clip-Domain Serine Protease, family A. Protease homologue. [Source:VB Community Annotation;Acc:CLIPA13]	serine protease		CUST_11022_PI	WGtarget	AGAP011783-RA	Unknown		-0.118634	0.0343031	1.50181	1	down	-0.341013	3.76245e-05	3.64629	1	down	-0.181925	0.0019326	2.22005	1	down		1		1
14589	CUST_11023_PI422575199	clipb14	AGAP010833-RA	AGAP010833-RA	AGAP010833	3L	11652564	11654020	-1	CLIPB14	1	protein_coding	Clip-Domain Serine Protease, family B. [Source:VB Community Annotation;Acc:CLIPB14]	clipb14		CUST_11023_PI	WGtarget	AGAP010833-RA	Unknown		0.307886	0.00246046	2.36646	1	up	0.452892	0.000156003	3.23009	1	up	0.300102	0.639347	0.399969	0	up
11629	CUST_11024_PI422575199	fbn8	AGAP011225-RA	AGAP011225-RA	AGAP011225	3L	19543060	19543962	-1	0	1	protein_coding	0	fbn8		CUST_11024_PI	WGtarget	AGAP011225-RA	Unknown		-0.0453284	0.26471	0.855157	0	down	-0.0700903	0.105898	1.14389	0	down	-0.0542293	0.480702	0.461914	0	down
11730	CUST_11025_PI422575199	structural constituent of	AGAP010717-RA	AGAP010717-RA	AGAP010717	3L	8939373	8941390	-1	CPR143	1	protein_coding	cuticular protein 143, RR-2 family [Source:VB Community Annotation;Acc:CPR143]	structural constituent of		CUST_11025_PI	WGtarget	AGAP010717-RA	Unknown		0.0189988	0.738033	0.538718	0	up	0.0586804	0.329399	0.785644	0	up	-0.10633	0.179681	0.710374	0	down
14131	CUST_11026_PI422575199	cg6734 cg6734-pa	AGAP007731-RA	AGAP007731-RA	AGAP007731	3R	13603	21758	-1	0	1	protein_coding	0	cg6734 cg6734-pa		CUST_11026_PI	WGtarget	AGAP007731-RA	Unknown		0.285921	0.0112964	1.86029	1	up	0.0923119	0.342346	0.773339	0	up	0.0813648	0.645625	0.397787	0	up
14529	CUST_11027_PI422575199	sodium-dependent phosphate transporter	AGAP007732-RA	AGAP007732-RA	AGAP007732	3R	24056	39486	1	0	2	protein_coding	0	sodium-dependent phosphate transporter		CUST_11027_PI	WGtarget	AGAP007732-RA	Unknown		0.795719	7.54502e-06	4.09477	1	up	0.783301	9.78621e-06	4.02392	1	up	-0.38073	0.104494	0.867699	0	down
10415	CUST_11028_PI422575199	sodium-dependent phosphate transporter	AGAP007733-RA	AGAP007733-RA	AGAP007733	3R	39643	41560	1	0	1	protein_coding	0	sodium-dependent phosphate transporter		CUST_11028_PI	WGtarget	AGAP007733-RA	Unknown		-0.00746215	0.82797	0.505092	0	down	-0.00304196	0.931217	0.470944	0	down	0.0569631	0.773393	0.358656	0	up
1926	CUST_11029_PI422575199	cg31790 cg31790-pa	AGAP007734-RA	AGAP007734-RA	AGAP007734	3R	57849	62977	1	0	1	protein_coding	0	cg31790 cg31790-pa		CUST_11029_PI	WGtarget	AGAP007734-RA	Unknown		-0.0460446	0.121381	1.1001	0	down	-0.0326581	0.26819	0.851179	0	down	-0.00743147	0.81202	0.347609	0	down
10919	CUST_1103_PI422575199	neurotactin	AGAP005644-RA	AGAP005644-RA	AGAP005644	2L	18171713	18174890	-1	0	1	protein_coding	0	neurotactin		CUST_1103_PI4	WGtarget	AGAP005644-RA	Unknown		0.614838	0.000234345	3.10906	1	up	0.288509	0.0256961	1.59403	1	up	-0.434898	0.0945472	0.897831	0	down
1786	CUST_11030_PI422575199	AGAP007735-PA [Anopheles gambiae str. PEST]	AGAP007735-RA	AGAP007735-RA	AGAP007735	3R	82151	83064	1	0	1	protein_coding	0	AGAP007735-PA [Anopheles gambiae str. PEST]		CUST_11030_PI	WGtarget	AGAP007735-RA	Unknown		-0.0280757	0.322793	0.792088	0	down	-0.0312829	0.291307	0.825068	0	down	-0.0682622	0.465136	0.468914	0	down
5123	CUST_11031_PI422575199	misexpression suppressor of	AGAP007736-RA	AGAP007736-RA	AGAP007736	3R	82151	142545	1	0	1	protein_coding	0	misexpression suppressor of		CUST_11031_PI	WGtarget	AGAP007736-RA	Unknown		-0.225849	0.00137115	2.555	1	down	-0.310167	0.000128797	3.28883	1	down	-0.0271969	0.711793	0.376146	0	down
6581	CUST_11032_PI422575199	deoxyribonuclease i	AGAP007737-RA	AGAP007737-RA	AGAP007737	3R	149476	153955	1	0	1	protein_coding	0	deoxyribonuclease i		CUST_11032_PI	WGtarget	AGAP007737-RA	Unknown		0.287643	0.0115561	1.85262	1	up	0.886629	2.69579e-06	4.36457	1	up	0.0629932	0.761949	0.36176	0	up
4714	CUST_11033_PI422575199	AGAP007738-PA [Anopheles gambiae str. PEST]	AGAP007738-RA	AGAP007738-RA	AGAP007738	3R	166770	169081	1	0	1	protein_coding	0	AGAP007738-PA [Anopheles gambiae str. PEST]		CUST_11033_PI	WGtarget	AGAP007738-RA	Unknown		-0.0194538	0.563298	0.619681	0	down	0.0961103	0.0161694	1.74236	1	up	-0.0131396	0.591268	0.416763	0	down
14500	CUST_11034_PI422575199	wd-repeat protein	AGAP007739-RA	AGAP007739-RA	AGAP007739	3R	170090	172297	-1	0	1	protein_coding	0	wd-repeat protein		CUST_11034_PI	WGtarget	AGAP007739-RA	Unknown		0.00637532	0.885409	0.485538	0	up	0.0949052	0.0537322	1.35913	1	up	0.0177258	0.712646	0.375879	0	up
2317	CUST_11035_PI422575199	ribosomal protein p1	AGAP007740-RA	AGAP007740-RA	AGAP007740	3R	172973	173928	1	0	1	protein_coding	0	ribosomal protein p1		CUST_11035_PI	WGtarget	AGAP007740-RA	Unknown		0.106253	0.0765679	1.24586	0	up	0.162434	0.0162518	1.74077	1	up	-0.217981	0.345238	0.537359	0	down
5752	CUST_11036_PI422575199	cg13690	AGAP007741-RA	AGAP007741-RA	AGAP007741	3R	174263	175359	-1	0	1	protein_coding	0	cg13690		CUST_11036_PI	WGtarget	AGAP007741-RA	Unknown		0.127267	0.071716	1.26674	0	up	0.0933359	0.180617	0.976008	0	up	0.296112	0.100207	0.880121	0	up
8618	CUST_11037_PI422575199	upf0555 protein kiaa0776-like protein	AGAP007742-RA	AGAP007742-RA	AGAP007742	3R	176320	179405	1	AGAP007742	1	protein_coding	E3 UFM1-protein ligase 1 homolog [Source:UniProtKB/Swiss-Prot;Acc:Q7Q373]	upf0555 protein kiaa0776-like protein		CUST_11037_PI	WGtarget	AGAP007742-RA	Unknown		-0.126576	0.00208005	2.42223	1	down	-0.142116	0.00115193	2.61127	1	down	0.241306	0.121839	0.822732	0	up
11894	CUST_11038_PI422575199	monocarboxylate transporter	AGAP007743-RA	AGAP007743-RA	AGAP007743	3R	183531	191944	1	0	1	protein_coding	0	monocarboxylate transporter		CUST_11038_PI	WGtarget	AGAP007743-RA	Unknown		0.0687843	0.105474	1.14502	0	up	0.279066	3.33855e-05	3.68213	1	up	0.0250068	0.664497	0.391188	0	up
13394	CUST_11039_PI422575199	AGAP007744-PA [Anopheles gambiae str. PEST]	AGAP007744-RA	AGAP007744-RA	AGAP007744	3R	195983	210038	-1	0	1	protein_coding	0	AGAP007744-PA [Anopheles gambiae str. PEST]		CUST_11039_PI	WGtarget	AGAP007744-RA	Unknown		-0.0818826	0.0393711	1.4579	1	down	-0.0114498	0.753296	0.532733	0	down	-0.0619748	0.346735	0.53641	0	down
11531	CUST_1104_PI422575199	3-alpha-(or 20-beta)-hydroxysteroid dehydrogenase	AGAP005645-RA	AGAP005645-RA	AGAP005645	2L	18215535	18216490	-1	0	1	protein_coding	0	3-alpha-(or 20-beta)-hydroxysteroid dehydrogenase		CUST_1104_PI4	WGtarget	AGAP005645-RA	Unknown		-1.38575	5.18909e-07	4.77293	1	down	-0.756467	0.000110431	3.33741	1	down	-2.17755	2.45422e-06	4.69998	1	down		1		1
10173	CUST_11040_PI422575199	AGAP007745-PA [Anopheles gambiae str. PEST]	AGAP007745-RA	AGAP007745-RA	AGAP007745	3R	214912	216077	1	0	1	protein_coding	0	AGAP007745-PA [Anopheles gambiae str. PEST]		CUST_11040_PI	WGtarget	AGAP007745-RA	Unknown		0.154589	0.208227	0.931352	0	up	0.0909809	0.450224	0.687952	0	up	0.585398	0.594868	0.415511	0	up
13319	CUST_11041_PI422575199	AGAP007746-PA [Anopheles gambiae str. PEST]	AGAP007746-RA	AGAP007746-RA	AGAP007746	3R	211256	212014	-1	0	1	protein_coding	0	AGAP007746-PA [Anopheles gambiae str. PEST]		CUST_11041_PI	WGtarget	AGAP007746-RA	Unknown		-0.0614405	0.117836	1.10958	0	down	-0.0360261	0.351689	0.764888	0	down	0.216118	0.479665	0.462336	0	up
2021	CUST_11042_PI422575199	AGAP007747-PA [Anopheles gambiae str. PEST]	AGAP007747-RA	AGAP007747-RA	AGAP007747	3R	217347	218358	1	0	1	protein_coding	0	AGAP007747-PA [Anopheles gambiae str. PEST]		CUST_11042_PI	WGtarget	AGAP007747-RA	Unknown		0.131446	0.252765	0.870046	0	up	-0.138203	0.231754	0.898069	0	down	0.757898	0.223877	0.647844	0	up
1388	CUST_11043_PI422575199	AGAP007748-PA [Anopheles gambiae str. PEST]	AGAP007748-RA	AGAP007748-RA	AGAP007748	3R	220515	221237	1	0	1	protein_coding	0	AGAP007748-PA [Anopheles gambiae str. PEST]		CUST_11043_PI	WGtarget	AGAP007748-RA	Unknown		0.585421	0.00453146	2.16382	1	up	1.1172	3.99824e-05	3.62998	1	up	0.226751	0.485283	0.460007	0	up
13912	CUST_11044_PI422575199	tbc1 domain family member 23	AGAP007749-RA	AGAP007749-RA	AGAP007749	3R	224948	227655	1	0	1	protein_coding	0	tbc1 domain family member 23		CUST_11044_PI	WGtarget	AGAP007749-RA	Unknown		-0.381842	0.0013789	2.5532	1	down	-0.416667	0.000787239	2.73127	1	down	0.177683	0.163241	0.73724	0	up
13026	CUST_11045_PI422575199	AGAP007750-PA [Anopheles gambiae str. PEST]	AGAP007750-RA	AGAP007750-RA	AGAP007750	3R	228685	230557	1	0	1	protein_coding	0	AGAP007750-PA [Anopheles gambiae str. PEST]		CUST_11045_PI	WGtarget	AGAP007750-RA	Unknown		-0.00555227	0.870088	0.49062	0	down	0.0322585	0.370804	0.748341	0	up	-0.0476919	0.308874	0.564078	0	down
14244	CUST_11046_PI422575199	isoform a	AGAP007751-RA	AGAP007751-RA	AGAP007751	3R	228685	256328	1	0	3	protein_coding	0	isoform a		CUST_11046_PI	WGtarget	AGAP007751-RA	Unknown		-0.485863	0.00252258	2.35845	1	down	-0.455395	0.00379515	2.22299	1	down	-0.0820906	0.340942	0.540283	0	down
3764	CUST_11047_PI422575199	sugar transporter	AGAP007752-RA	AGAP007752-RA	AGAP007752	3R	265128	267074	-1	0	1	protein_coding	0	sugar transporter		CUST_11047_PI	WGtarget	AGAP007752-RA	Unknown		-0.264628	0.0724405	1.26376	0	down	-0.580931	0.00146834	2.5343	1	down	0.2991	0.593969	0.415753	0	up
12840	CUST_11048_PI422575199	sugar transporter	AGAP007753-RA	AGAP007753-RA	AGAP007753	3R	267764	271254	-1	0	2	protein_coding	0	sugar transporter		CUST_11048_PI	WGtarget	AGAP007753-RA	Unknown		-0.501402	0.00466027	2.15409	1	down	-0.262063	0.0883662	1.20134	0	down	0.640824	0.283459	0.585831	0	up
1454	CUST_11049_PI422575199	sugar transporter	AGAP007753-RB	AGAP007753-RB	AGAP007753	3R	267764	271254	-1	0	2	protein_coding	0	sugar transporter		CUST_11049_PI	WGtarget	AGAP007753-RB	Unknown		-0.0307458	0.327929	0.787135	0	down	-0.0830157	0.0235539	1.62133	1	down	0.0290634	0.320223	0.555409	0	up
10867	CUST_1105_PI422575199	henmt_drome ame: full=small rna 2 -o-methyltransferase ame: full=hen1 methyltransferase homolog short= en1 ame: full=pirna methyltransferase	AGAP005646-RA	AGAP005646-RA	AGAP005646	2L	18220868	18229541	-1	0	1	protein_coding	0	henmt_drome ame: full=small rna 2 -o-methyltransferase ame: full=hen1 methyltransferase homolog short= en1 ame: full=pirna methyltransferase		CUST_1105_PI4	WGtarget	AGAP005646-RA	Unknown		0.0494474	0.352952	0.763894	0	up	0.473973	3.24196e-06	4.3154	1	up	0.234561	0.113122	0.844573	0	up
5180	CUST_11050_PI422575199	sugar transporter	AGAP007754-RA	AGAP007754-RA	AGAP007754	3R	272627	279864	-1	0	1	protein_coding	0	sugar transporter		CUST_11050_PI	WGtarget	AGAP007754-RA	Unknown		0.713839	0.000213192	3.13791	1	up	0.501001	0.00267207	2.33964	1	up	-1.01377	0.0322858	1.23873	0	down
9973	CUST_11051_PI422575199	sugar transporter	AGAP007755-RA	AGAP007755-RA	AGAP007755	3R	301777	304005	-1	0	1	protein_coding	0	sugar transporter		CUST_11051_PI	WGtarget	AGAP007755-RA	Unknown		-0.0776493	0.0564617	1.34316	1	down	-0.0294553	0.442151	0.693692	0	down	-0.0652323	0.442834	0.479912	0	down
12428	CUST_11052_PI422575199	gustatory receptor	AGAP007757-RA	AGAP007757-RA	AGAP007757	3R	315137	316697	-1	GPRGR45	1	protein_coding	gustatory receptor [Source:VB Community Annotation;Acc:GPRGR45]	gustatory receptor		CUST_11052_PI	WGtarget	AGAP007757-RA	Unknown		0.0324707	0.290497	0.82601	0	up	0.0397937	0.218203	0.916635	0	up	-0.0576679	0.296796	0.574164	0	down
5460	CUST_11053_PI422575199	leucine-rich transmembrane	AGAP007758-RA	AGAP007758-RA	AGAP007758	3R	317615	323910	1	0	1	protein_coding	0	leucine-rich transmembrane		CUST_11053_PI	WGtarget	AGAP007758-RA	Unknown		0.0477589	0.528397	0.639154	0	up	0.027204	0.720082	0.545849	0	up	-0.0101655	0.908445	0.322774	0	down
13339	CUST_11054_PI422575199	defective proboscis extension	AGAP007759-RA	AGAP007759-RA	AGAP007759	3R	360240	372383	1	0	1	protein_coding	0	defective proboscis extension		CUST_11054_PI	WGtarget	AGAP007759-RA	Unknown		0.0795828	0.00477015	2.14615	1	up	0.0849026	0.00360358	2.24027	1	up	0.0182592	0.492199	0.457063	0	up
9465	CUST_11055_PI422575199	hypothetical conserved protein	AGAP007760-RA	AGAP007760-RA	AGAP007760	3R	420650	423609	1	0	1	protein_coding	0	hypothetical conserved protein		CUST_11055_PI	WGtarget	AGAP007760-RA	Unknown		-0.0398428	0.516172	0.646234	0	down	0.280718	0.00081612	2.72016	1	up	0.0776854	0.206745	0.670461	0	up
11179	CUST_11056_PI422575199	c4b-binding protein beta chain	AGAP007761-RA	AGAP007761-RA	AGAP007761	3R	461780	478211	-1	0	2	protein_coding	0	c4b-binding protein beta chain		CUST_11056_PI	WGtarget	AGAP007761-RA	Unknown		0.201417	0.0241562	1.61309	1	up	0.279541	0.00422473	2.18698	1	up	-0.166987	0.317745	0.557318	0	down
7510	CUST_11057_PI422575199	domain-containing protein 4	AGAP007762-RA	AGAP007762-RA	AGAP007762	3R	466370	468350	1	0	1	protein_coding	0	domain-containing protein 4		CUST_11057_PI	WGtarget	AGAP007762-RA	Unknown		0.049582	0.174829	0.986319	0	up	0.00187413	0.957771	0.463123	0	up	0.066689	0.134053	0.794641	0	up
7453	CUST_11058_PI422575199	AGAP007763-PA [Anopheles gambiae str. PEST]	AGAP007763-RA	AGAP007763-RA	AGAP007763	3R	483004	483848	-1	0	1	protein_coding	0	AGAP007763-PA [Anopheles gambiae str. PEST]		CUST_11058_PI	WGtarget	AGAP007763-RA	Unknown		0.172663	0.0147694	1.77215	1	up	0.208291	0.00573286	2.08457	1	up	-0.0130609	0.757616	0.362947	0	down
12755	CUST_11059_PI422575199	zinc finger	AGAP007764-RA	AGAP007764-RA	AGAP007764	3R	496704	497036	1	0	1	protein_coding	0	zinc finger		CUST_11059_PI	WGtarget	AGAP007764-RA	Unknown		-0.0604885	0.152547	1.02798	0	down	-0.00123453	0.975973	0.457823	0	down	-0.0583034	0.316473	0.558306	0	down
6979	CUST_1106_PI422575199	AGAP005647-PA [Anopheles gambiae str. PEST]	AGAP005647-RA	AGAP005647-RA	AGAP005647	2L	18223267	18228014	-1	0	1	protein_coding	0	AGAP005647-PA [Anopheles gambiae str. PEST]		CUST_1106_PI4	WGtarget	AGAP005647-RA	Unknown		0.0291414	0.329385	0.785644	0	up	0.0621391	0.0563612	1.34367	1	up	-0.0143561	0.685135	0.384697	0	down
7715	CUST_11060_PI422575199	isoform a	AGAP007765-RA	AGAP007765-RA	AGAP007765	3R	498007	502768	-1	0	1	protein_coding	0	isoform a		CUST_11060_PI	WGtarget	AGAP007765-RA	Unknown		0.149871	0.0209906	1.65774	1	up	0.00731135	0.897298	0.481494	0	up	-0.0273938	0.727322	0.371482	0	down
9852	CUST_11061_PI422575199	domain-containing protein 7	AGAP007766-RA	AGAP007766-RA	AGAP007766	3R	503148	505076	1	0	1	protein_coding	0	domain-containing protein 7		CUST_11061_PI	WGtarget	AGAP007766-RA	Unknown		-0.086672	0.184365	0.969682	0	down	-0.30919	0.000514956	2.86418	1	down	-0.0791802	0.135059	0.792515	0	down
787	CUST_11062_PI422575199	AGAP007767-PA [Anopheles gambiae str. PEST]	AGAP007767-RA	AGAP007767-RA	AGAP007767	3R	505059	507187	-1	0	1	protein_coding	0	AGAP007767-PA [Anopheles gambiae str. PEST]		CUST_11062_PI	WGtarget	AGAP007767-RA	Unknown		0.10836	0.68072	0.563137	0	up	-0.334593	0.221917	0.911362	0	down	0.127485	0.821418	0.345218	0	up
7653	CUST_11063_PI422575199	mitochondrial cytochrome c oxidase subunit vic	AGAP007768-RA	AGAP007768-RA	AGAP007768	3R	508104	508916	1	0	1	protein_coding	0	mitochondrial cytochrome c oxidase subunit vic		CUST_11063_PI	WGtarget	AGAP007768-RA	Unknown		-0.248992	0.0415942	1.44	1	down	-1.11646	1.12084e-06	4.58089	1	down	0.610235	0.156802	0.748183	0	up
4862	CUST_11064_PI422575199	aaa atpase	AGAP007769-RA	AGAP007769-RA	AGAP007769	3R	509235	510341	-1	0	1	protein_coding	0	aaa atpase		CUST_11064_PI	WGtarget	AGAP007769-RA	Unknown		-0.0732944	0.139932	1.05494	0	down	0.0625283	0.202608	0.940074	0	up	0.125552	0.0393141	1.17445	0	up
9576	CUST_11065_PI422575199	AGAP007770-PA [Anopheles gambiae str. PEST]	AGAP007770-RA	AGAP007770-RA	AGAP007770	3R	510501	511327	-1	0	1	protein_coding	0	AGAP007770-PA [Anopheles gambiae str. PEST]		CUST_11065_PI	WGtarget	AGAP007770-RA	Unknown		0.0953831	0.00362472	2.23847	1	up	0.126917	0.000635399	2.79974	1	up	-0.0172033	0.493222	0.456558	0	down
11995	CUST_11066_PI422575199		AGAP007771-RA	AGAP007771-RA	AGAP007771	3R	516759	528049	1	0	1	protein_coding	0	0		CUST_11066_PI	WGtarget	AGAP007771-RA	Unknown		0.0172769	0.768925	0.526572	0	up	-0.245664	0.00198123	2.43846	1	down	0.018662	0.891104	0.327422	0	up
13479	CUST_11067_PI422575199	uv radiation resistance-associated gene protein	AGAP007772-RA	AGAP007772-RA	AGAP007772	3R	532385	536677	1	0	1	protein_coding	0	uv radiation resistance-associated gene protein		CUST_11067_PI	WGtarget	AGAP007772-RA	Unknown		0.0567546	0.1529	1.02728	0	up	0.197182	0.000322714	3.00984	1	up	0.0278107	0.475895	0.464033	0	up
11537	CUST_11068_PI422575199	AGAP007773-PA [Anopheles gambiae str. PEST]	AGAP007773-RA	AGAP007773-RA	AGAP007773	3R	537304	538766	1	0	1	protein_coding	0	AGAP007773-PA [Anopheles gambiae str. PEST]		CUST_11068_PI	WGtarget	AGAP007773-RA	Unknown		0.199924	0.00122845	2.59005	1	up	0.218264	0.000686908	2.77533	1	up	-0.0810791	0.396683	0.50451	0	down
4335	CUST_11069_PI422575199	b4 gene product	AGAP007774-RA	AGAP007774-RA	AGAP007774	3R	538457	547311	-1	0	1	protein_coding	0	b4 gene product		CUST_11069_PI	WGtarget	AGAP007774-RA	Unknown		0.120292	0.00969757	1.91129	1	up	0.1926	0.000631458	2.80134	1	up	-0.523373	0.0276405	1.28975	0	down
10459	CUST_1107_PI422575199	ankrd12 protein	AGAP005648-RA	AGAP005648-RA	AGAP005648	2L	18230861	18233023	1	0	1	protein_coding	0	ankrd12 protein		CUST_1107_PI4	WGtarget	AGAP005648-RA	Unknown		0.234549	0.0563857	1.34357	1	up	0.56603	0.000398037	2.9458	1	up	-0.30719	0.214638	0.660086	0	down
1568	CUST_11070_PI422575199	atp-dependent dna helicase pif1	AGAP007775-RA	AGAP007775-RA	AGAP007775	3R	611974	614177	1	0	1	protein_coding	0	atp-dependent dna helicase pif1		CUST_11070_PI	WGtarget	AGAP007775-RA	Unknown		-0.105787	0.33514	0.780113	0	down	-0.0536783	0.620239	0.590719	0	down	0.138205	0.422793	0.489755	0	up
8926	CUST_11071_PI422575199	sloan-kettering institute proto-oncogene product	AGAP007776-RA	AGAP007776-RA	AGAP007776	3R	620123	729721	1	0	1	protein_coding	0	sloan-kettering institute proto-oncogene product		CUST_11071_PI	WGtarget	AGAP007776-RA	Unknown		-0.015583	0.69696	0.555852	0	down	0.00529898	0.898079	0.481245	0	up	-0.00682501	0.85023	0.337791	0	down
5800	CUST_11072_PI422575199	isoform b	AGAP007777-RA	AGAP007777-RA	AGAP007777	3R	738933	744146	-1	0	1	protein_coding	0	isoform b		CUST_11072_PI	WGtarget	AGAP007777-RA	Unknown		0.54058	0.000289844	3.04222	1	up	0.0208216	0.840136	0.500911	0	up	-0.0991477	0.542226	0.435536	0	down
7966	CUST_11073_PI422575199	dna-directed rna mitochondrial	AGAP007778-RA	AGAP007778-RA	AGAP007778	3R	746035	750795	1	0	1	protein_coding	0	dna-directed rna mitochondrial		CUST_11073_PI	WGtarget	AGAP007778-RA	Unknown		-0.027329	0.329916	0.785208	0	down	0.026976	0.350973	0.765519	0	up	-0.0166545	0.721516	0.372975	0	down
12901	CUST_11074_PI422575199	protein isoform b-like	AGAP007779-RA	AGAP007779-RA	AGAP007779	3R	751509	753599	-1	0	1	protein_coding	0	protein isoform b-like		CUST_11074_PI	WGtarget	AGAP007779-RA	Unknown		-0.399367	0.00102708	2.64652	1	down	-0.291949	0.00751817	1.99467	1	down	0.305906	0.339428	0.541344	0	up
2863	CUST_11075_PI422575199	cg8844	AGAP007780-RA	AGAP007780-RA	AGAP007780	3R	755091	760964	-1	0	2	protein_coding	0	cg8844		CUST_11075_PI	WGtarget	AGAP007780-RA	Unknown		-0.291168	0.0199598	1.67413	1	down	-0.909913	6.62969e-06	4.12791	1	down	0.537259	0.246085	0.622316	0	up
1912	CUST_11076_PI422575199	thor	AGAP007781-RA	AGAP007781-RA	AGAP007781	3R	762798	768298	-1	0	1	protein_coding	0	thor		CUST_11076_PI	WGtarget	AGAP007781-RA	Unknown		0.00786151	0.904934	0.479144	0	up	0.274112	0.00168858	2.49074	1	up	-0.00869661	0.942238	0.31446	0	down
5888	CUST_11077_PI422575199	transcription factor glial cells missing	AGAP007782-RA	AGAP007782-RA	AGAP007782	3R	784499	786557	-1	0	1	protein_coding	0	transcription factor glial cells missing		CUST_11077_PI	WGtarget	AGAP007782-RA	Unknown		-0.0351306	0.228444	0.902517	0	down	-0.0277763	0.352859	0.763981	0	down	-0.0265934	0.538933	0.436912	0	down
14027	CUST_11078_PI422575199	transcription factor glial cells	AGAP007783-RA	AGAP007783-RA	AGAP007783	3R	820518	822514	1	0	1	protein_coding	0	transcription factor glial cells		CUST_11078_PI	WGtarget	AGAP007783-RA	Unknown		-0.109571	0.0340573	1.50403	1	down	-0.000866832	0.985083	0.455229	0	down	-0.0781015	0.294818	0.575999	0	down
12524	CUST_11079_PI422575199	3-hydroxyacyl-coa dehyrogenase	AGAP007784-RA	AGAP007784-RA	AGAP007784	3R	833176	836369	1	0	2	protein_coding	0	3-hydroxyacyl-coa dehyrogenase		CUST_11079_PI	WGtarget	AGAP007784-RA	Unknown		0.398515	0.00127703	2.57738	1	up	0.539586	0.000161592	3.21999	1	up	0.352617	0.334707	0.544767	0	up
6146	CUST_1108_PI422575199	ankyrin repeat domain-containing protein 12	AGAP005649-RA	AGAP005649-RA	AGAP005649	2L	18267307	18270472	1	0	1	protein_coding	0	ankyrin repeat domain-containing protein 12		CUST_1108_PI4	WGtarget	AGAP005649-RA	Unknown		-0.177772	0.0370213	1.47753	1	down	-0.193439	0.0292394	1.55363	1	down	-0.0618397	0.584009	0.419355	0	down
6441	CUST_11080_PI422575199	AGAP007785-PA [Anopheles gambiae str. PEST]	AGAP007785-RA	AGAP007785-RA	AGAP007785	3R	836877	837877	1	0	1	protein_coding	0	AGAP007785-PA [Anopheles gambiae str. PEST]		CUST_11080_PI	WGtarget	AGAP007785-RA	Unknown		-0.0411092	0.155873	1.02133	0	down	-0.0181054	0.52829	0.639194	0	down	0.226436	0.576154	0.42178	0	up
8214	CUST_11081_PI422575199	isocitrate dehydrogenase	AGAP007786-RA	AGAP007786-RA	AGAP007786	3R	838019	840304	-1	0	1	protein_coding	0	isocitrate dehydrogenase		CUST_11081_PI	WGtarget	AGAP007786-RA	Unknown		-0.469303	1.86659e-05	3.84457	1	down	-0.624033	1.63128e-06	4.49752	1	down	0.533038	0.466367	0.468419	0	up
8480	CUST_11082_PI422575199	AGAP007787-PA [Anopheles gambiae str. PEST]	AGAP007787-RA	AGAP007787-RA	AGAP007787	3R	840598	841555	1	0	1	protein_coding	0	AGAP007787-PA [Anopheles gambiae str. PEST]		CUST_11082_PI	WGtarget	AGAP007787-RA	Unknown		-0.0466227	0.504448	0.653049	0	down	-0.0891468	0.222875	0.910127	0	down	-0.160418	0.450912	0.476025	0	down
13705	CUST_11083_PI422575199		AGAP007788-RA	AGAP007788-RA	AGAP007788	3R	841587	860397	-1	0	3	protein_coding	0	0		CUST_11083_PI	WGtarget	AGAP007788-RA	Unknown		-0.0785634	0.0925899	1.18613	0	down	-0.300138	3.45215e-05	3.67301	1	down	0.0388533	0.50786	0.450165	0	up
1754	CUST_11084_PI422575199	isoform a	AGAP007789-RA	AGAP007789-RA	AGAP007789	3R	863586	871317	1	0	2	protein_coding	0	isoform a		CUST_11084_PI	WGtarget	AGAP007789-RA	Unknown		0.0201345	0.449337	0.688634	0	up	0.0517421	0.0801627	1.23209	0	up	0.00132018	0.961017	0.310452	0	up
6525	CUST_11085_PI422575199	sodium potassium-dependent atpase beta-2 subunit	AGAP007790-RA	AGAP007790-RA	AGAP007790	3R	872547	879905	-1	0	4	protein_coding	0	sodium potassium-dependent atpase beta-2 subunit		CUST_11085_PI	WGtarget	AGAP007790-RA	Unknown		0.383896	0.000903614	2.68693	1	up	-0.0799355	0.360336	0.757531	0	down	0.0543208	0.886636	0.328526	0	up
[truncated: 13,705 more rows]

## Sheet: significant only
																							significant @ logQ of	Exp_1		6854					7342			Exp_2		1017					87	85
					qPCR to		significant genes	133																1. Survivors vs. Mbugani unexposed(sym)					2. Survivors vs. Harusini unexposed (allo)					Survivors vs. Mbugani unexposed						All significant				Averages
[truncated: 173 more rows]
